# Supplementary material for: Risk factors and adverse outcomes of extubation failure in preterm infants ≤32 weeks with neonatal respiratory distress syndrome
Source: Front Pediatr. 2025 Jul 10;13:1555521. doi: 10.3389/fped.2025.1555521 (PMC12286943; doi:10.3389/fped.2025.1555521)
Supplement: Supplementary file 1 [file Table1.xls]

## Sheet: 总表
撤机结局	病人ID	住院号	姓名	胎龄	产重（克）	SGA	性别0男1女	多胎儿	分娩方式	Apgar-1	Apgar-5	入室PH	入室PaCO2	入室PaO2	住院总时长	首次ALb	初次呼吸机模式	首次有创呼吸机模式	拔管前72hALb	撤机前72hWBC	撤机前72hHb	拔管前PLT	PLT分级	插管前3级胸片以上	动导1.5mm以上	III级以上颅内出血	消化道出血	肺不张	休克	D1液体量	D2液体量	D3液体量	总有创时长	辅助生殖	产前地塞米松给药0无1有	产前胰岛素使用0无1有	GDM0无1有	妊娠高血压0无1有	前置胎盘0无1有	胎盘早剥0无1有	母亲UU感染	有创前无创时长(d)	首次拔管日龄	本次有创时长	首次拔管当天液体ml/kg	撤机前呼吸机模式0常频1高频	撤机后呼吸机模式（1高流2CPAP2Nippv4nHFO）	拔管静脉激素0无1有	拔管雾化0无1有
1	7171298	熊雅鑫之子	A742969	23.571	0.8	0	0	0	0	5	9	6.828	98.6	95.3	116	26.9	1	0	26.9	32.79	144	202	1	1	1	0	1	0	0	80	90	105	48	1	0	0	0	1	0	0	2	0	7	7	150	0	4	0	1
1	7408039	崔勤大女	A752279	25	0.6	0	1	1	1	6	8	7.331	38.4	171.4	142	26.6	1	0	26.6	19.29	140	215	1	0	1	0	1	0	0	80	90	100	19	1	1	0	0	0	0	1	0	0	2	2	100	0	4	0	0
1	6577933	杨小华之女	A694170	25	0.755	0	1	0	0	7	9	7.343	52.1	66.5	8	24.3	0	0	24.3	45.13	105	233	1	0	1	0	0	0	1	80	100	120	7	1	0	1	1	0	0	0	2	1	5	4	163	0	3	0	0
1	7106433	龚盛菊之女	A735108	25	0.75	0	1	0	1	6	9	7.363	44.2	51.9	86	35.1	1	0		20.37	167	208	1	1	1	0	1	0	0	70	90	110	22	0	1	0	0	1	0	0	2	0	5	5	130	0	4	0	0
0	7136100	朱红梅之子	A734427	25	0.95	0	0	0	1	5	8	7.348	34	54.8	94	25.6	0	1	25.6	5.43	161	171	1	0	0	0	1	0	0	80	100	120	4	0	1	0	0	0	1	0	0	0	10	10	80	0	3	0	0
1	7631302	尚莉之女	A790990	25.142	0.58	0	1	1	0	8	9	7.222	61.1	146	112	25.9	1	0		14.04	147	225	1	0	1	0	0	0	1	90	90	110	40	1	1	0	0	0	0	0	0	0	15	15	155	1	4	1	0
0	7720346	A716357	曹丽萍之女	25.142	0.745	0	1	0	0	9	10	7.326	39	110.1	104	29.6	0	1		17.88	157	333	1	1	0	0	0	0	0	70	85	100	14	1	1	0	0	0	0	0	0	2	12	10	160	0	4	0	0
0	7387225	廖子颖之子	A764348	25.285	0.81	0	0	0	0	6	9	7.288	41	149.5	97	36.7	1	0		20.32	126	196	1	0	0	0	0	0	0	80	80	100	7	0	0	0	0	0	0	0	0	0	8	8	150	0	3	0	1
1	7624183	杨洪艳大女	A793214	25.428	0.59	0	1	1	0	6	9	7.268	45.8	43.4	22	29.2	1	1		13.12	161	276	1	0	1	0	1	0	0	80	90	110	1	1	1	0	0	0	0	0	2	0	1	1	90	1	4	0	0
0	6740353	李珺之子	A620770	25.428	0.835	0	0	0	0	5	7	7.492	26.4	93.2	95	23.6	1	1		4.71	170	154	1	1	1	0	0	1	0	90	100	130	34	0	1	0	0	0	0	0	2	0	1	1	90	1	3	0	0
0	7574244	叶桂平之子	A787012	25.428	0.8	0	0	0	0	5	8	7.301	42.3	97.9	93	29.3	1	1	29.8	57.95	144	284	1	0	0	0	0	0	0	80	90	110	24	0	1	0	0	0	0	0	2	0	10	10	160	0	4	0	1
0	7216974	徐惠大子	A521864	25.428	0.7	1	0	1	0	5	8	7.023	67.9	34.7	68	29	1	1		13.78	105	231	1	0	1	0	0	0	0	85	95	110	11	0	1	0	0	0	0	0	0	0	22	22	120	1	3	0	1
0	7624184	杨洪艳小子	B793214	25.428	0.82	0	0	1	0	3	6	7.254	29.9	88.7	90	26.6	1	1		24.48	119	341	1	0	1	0	0	0	1	80	80	90	32	1	1	0	0	0	0	1	0	0	25	25	160	0	4	0	0
0	7216995	徐惠小子	B521864	25.428	1.035	0	0	1	0	3	6	7.25	45.6	242.7	78	23.1	1	1		7.68	145	137	0	1	0	0	0	0	0	80	80	100	28	1	1	0	0	0	0	0	0	0	48	48	130	1	4	0	1
1	7193938	吕游之子	A743447	25.571	0.75	0	0	0	0	6	8	7.162	54.4	81.1	108	27.9	1	0	35.5	24.41	116	248	1	0	0	0	0	0	0	80	100	120	22	0	1	1	1	1	0	1	2	0	10	10	150	0	4	1	1
1	6997183	蔡林燕大女	A716814	25.571	0.85	0	1	1	0	7	8	7.281	40	71.9	27	31.6	1	0	28.7	11.27	112	165	1	1	1	1	0	1	0	60	72	80	25	1	1	0	0	0	0	0	1	0	16	16	145	0	4	1	1
1	7724600	A800368	杨西之子	25.714	0.85	0	0	0	0	5	8	7.479	31.4	49.6	93	26.8	0	0		19.87	152	225	1	1	0	1	1	0	1	70	90	110	28	1	1	0	0	0	0	1	0	0	8	8	150	0	4	0	0
1	7509992	罗朝云之子	A777722	25.714	0.85	0	0	0	0	1	6	6.953	67.4	71.3	101	31.3	1	1	26.2	15.76	117	196	1	0	1	1	1	0	0	80	90	110	61	0	0	0	0	0	0	0	2	0	8	8	155	1	4	0	0
0	6900528	舒珊之子	A605006	25.714	0.8	0	0	0	1	8	9	7.262	49.3	68.2	76	28.1	1	1	27.4	15.32	106	208	1	1	1	0	0	0	0	80	100	120	20	0	1	0	0	0	1	0	2	0	20	20	125	0	4	1	0
1	6834171	陈盼之子	A715616	25.857	0.72	0	0	0	1	5	8	7.334	27	188.8	90	27.8	1	1		5.13	146	94	0	1	1	0	0	1	0	80	115	147	15	0	1	0	0	0	1	0	0	0	5	5	155	1	3	0	1
0	7478427	魏欣蓓大子	A766235	25.857	0.73	0	0	1	0	4	7	7.249	30.3	115	110	32.5	1	1		16.97	108	174	1	0	1	0	0	0	0	80	80	100	35	0	1	0	0	0	0	0	2	0	11	11	120	0	4	0	0
0	7390051	吴娟娟大女	A764816	25.857	0.8	0	1	1	0	5	8	7.278	54.7	102.6	86	23.6	1	1		59.94	177	273	1	0	1	0	0	0	0	60	70	100	16	0	0	0	0	0	0	0	2	0	4	4	130	0	3	0	0
0	7033541	刘晓露之子	A700689	25.857	0.85	0	0	0	0	6	9	7.345	31.9	78.8	79	28.7	1	1		15.49	175	312	1	0	0	0	0	0	0	100	120	120	4	1	0	0	0	0	1	1	2	0	2	2	122	1	4	0	0
1	6685117	陈华舒之子	A707775	25.857	0.93	0	0	0	0	8	8	7.073	69.8	198.6	15	25.3	0	0		20.03	121	190	1	1	1	1	0	1	0	80	95	130	9	0	1	0	0	0	0	0	2	2	3	1	160	0	4	0	1
0	7390060	吴娟娟小女	B764816	25.857	0.75	0	1	1	0	5	8	7.401	39.7	130.4	86	25.2	1	1		23.16	145	195	1	1	1	0	0	0	0	80	90	105	11	0	1	0	0	0	0	0	2	0	12	12	130	1	4	0	1
1	6421068	王婧之子	A688321	25.857	0.92	0	0	0	0	5	8	7.332	40.8	47.4	46	28.5	1	1	28.5	15.87	230	301	1	1	1	1	0	0	0	70	90	110	34	0	1	0	0	0	0	1	0	0	1	1	90	0	3	0	0
1	6370414	柳慧敏大子	A684870	25.857	0.94	0	0	1	0	9	9	7.293	48.6	81	84	24.7	1	0	24.7	11.8	138	248	1	0	1	1	0	0	0	80	100	130	23	1	0	0	0	0	0	0	2	0	1	1	90	0	4	0	0
0	7478429	魏欣蓓小子	B766235	25.857	0.62	0	0	1	0	5	9	7.331	47.4	154	124	30.4	0	0		27.02	171	266	1	0	0	0	0	0	0	80	90	110	60	0	1	0	0	0	0	0	1	0	53	53	155	0	3	0	0
1	7766572		谢述玢之子	25.857	1.02	0	0	0	0	4	6	7.422	42.9	39.7	101	31.8	1	1	26.7	18.31	169	288	1	0	1	1	0	1	0	80	100	120	48	0	0	0	0	0	0	0	1	0	44	44	150	0	4	0	1
1	7104117	熊翔宇小女	B732337	26	0.85	0	1	1	1	5	9	7.414	31.9	131.2	51	29.8	1	0	29.8	20.49	163	163	1	0	1	0	0	0	1	80	90	90	6	1	1	0	0	0	1	0	1	0	1	1	90	0	4	0	0
0	7104121	熊翔宇大子	A732337	26	0.85	0	0	1	1	6	9	7.377	39.1	128.1	51	31.5	1	0	31.5	10.81	146	237	1	0	0	0	0	0	0	90	100	90	34	1	1	0	0	0	1	0	2	0	1	1	100	0	3	0	0
0	7261511	程苏琴之子	A419250	26	1	0	0	0	0	6	8	7.202	39.6	271.1	72	24.7	0	1	32.6	20.79	117	462	1	0	1	0	0	0	0	80	100	120	10	0	1	0	0	0	0	0	2	2	13	11	130	1	3	0	1
0	7879318	A744894	张卫凌大子	26.142	0.8	0	0	1	1	7	9	7.245	49.6	489.1	21	32.1	1	0	32.1	8.25	150	109	0	1	0	0	1	1	1	75	90	110	9	1	1	0	1	0	0	0	0	0	1	1	90	0	4	0	0
0	7496897	郭倩之子	A774103	26.142	0.85	0	0	0	0	4	7	7.298	26.8	150.1	106	25.8	1	1		18.49	184	90	0	1	1	1	0	0	1	80	120	100	32	0	1	0	0	0	0	0	0	0	7	7	150	0	3	0	0
0	7312538	涂丹之大女	A746459	26.142	0.75	0	1	1	0	3	7	7.366	43.1	84.3	79	28.7	1	0		21.46	130	347	1	0	0	0	0	0	0	80	90	100	10	1	1	0	0	0	0	0	0	0	10	10	120	0	3	0	1
0	7312537	涂丹之小子	B746459	26.142	0.9	0	0	1	0	3	7	7.38	40.2	72.8	109	24.8	1	1		12.83	135	245	1	0	1	0	1	0	1	80	90	105	14	1	0	0	0	0	0	0	0	1	13	12	155	0	4	0	1
0	7331148	黄玉丹大女	A752340	26.142	0.63	1	1	1	1	7	8	7.223	25	88	84	27.5	1	1		26.04	132	303	1	1	0	0	0	0	1	90	100	120	20	1	0	0	0	0	0	1	0	0	21	21	137	1	3	1	1
0	7331149	黄玉丹小女	B752340	26.142	0.75	0	1	1	1	7	8	7.149	47	82.2	87	26	1	1		18.63	118	386	1	0	1	0	0	0	0	90	90	110	25	1	0	0	0	0	0	1	0	0	25	25	140	0	4	1	1
1	6501254	张婷小女	B694830	26.285	0.72	0	1	1	0	4	6	7.018	74.8	117.7	97	27.7	1	0	27.7	7.14	163	147	0	1	0	0	0	0	0	80	115	115	24	0	1	0	0	0	0	0	2	0	4	4	150	0	3	0	0
0	7321151	吴嘉妮小女	B751852	26.285	0.82	0	1	1	1	8	9	7.203	49.1	144.7	88	21.3	0	1		16.88	136	263	1	0	0	0	0	0	0	80	100	120	5	1	1	0	1	1	1	0	2	3	10	7	150	0	4	1	0
0	6958922	章伟伟大子	B722257	26.285	0.8	0	0	1	0	5	7	7.335	38.6	84.1	77	29.3	1	0	30.3	11.56	129	163	1	1	1	0	0	1	0	95	38	115	12	0	1	0	0	0	0	0	0	0	12	12	140	0	3	1	1
0	7321150	吴嘉妮大子	A751852	26.285	0.92	0	0	1	1	8	9	7.294	46.6	70.1	90	28.5	1	0	28.5	5.84	156	149	0	0	1	0	0	0	0	80	95	115	2	1	1	1	1	0	0	1	0	0	2	2	115	0	4	0	0
0	6542810	程杨娟之女	A697635	26.428	0.72	0	1	0	0	6	8	7.317	25.5	211.1	86	27.2	1	1		21.51	124	162	1	1	1	0	0	0	0	100	110	132	9	0	1	0	0	0	0	0	2	0	10	10	170	0	4	0	0
0	6524694	胡娟之子	A682935	26.428	0.94	0	0	0	0	6	7	7.08	68.2	101.4	78	28.3	1	0		21.19	167	257	1	0	1	0	1	0	0	80	100	120	9	0	1	0	1	0	0	0	2	1	1	0	140	0	4	0	1
1	7715904	A805474	黎彩丽之子	26.571	0.8	0	0	0	1	7	8	7.231	56.5	49.8	92	35.9	1	1	35.9	13.94	155	269	1	0	0	0	0	0	0	60	80	100	7	0	1	0	0	0	0	0	0	0	3	3	130	0	4	0	0
0	6740020	揭惠兰之女	A711032	26.571	0.9	0	1	0	0	8	8	7.237	55.2	67.3	33	24.4	1	0		27.11	162	249	1	1	1	0	0	0	0	70	80	100	9	1	1	0	0	0	1	0	2	0	4	4	120	0	4	0	0
1	7307354	伍星平大子	A754662	26.571	0.85	0	0	1	0	3	8	7.367	41.2	164.2	97	29	1	1		17.44	147	224	1	0	1	0	0	0	0	80	90	105	37	1	1	0	1	0	0	0	2	0	15	15	155	0	3	0	1
0	6647493	曹红之子	A704703	26.571	1.05	0	0	0	0	6	7	7.415	36.6	174.5	60	30.7	1	0		11.2	169	299	1	0	1	0	0	0	0	75	90	105	1	0	1	0	0	0	0	1	2	0	1	1	100	0	3	0	0
0	6720348	万颖君之子	A708093	26.571	1.055	0	0	0	0	7	9	7.384	33.6	134.2	78	24.7	1	0		19.05	118	185	1	0	1	0	0	0	0	75	95	115	3	1	1	0	1	0	0	0	0	0	2	2	95	1	4	0	0
0	7307365	伍星平小女	B754662	26.571	0.94	0	1	1	0	3	8	7.395	37.5	114.5	97	27.4	1	1		18.71	135	411	1	1	1	0	0	0	0	80	90	110	29	1	1	0	0	0	0	0	0	0	26	26	150	1	4	1	0
0	7540704	席海涛之子	A782374	26.571	1.05	0	0	0	0	4	8	7.396	38.6	151	83	21.7	1	0		16.18	160	223	1	0	1	0	0	0	0	80	100	120	23	0	0	0	1	0	0	0	0	0	23	23	150	1	4	0	0
0	7441185	邹红花之女	A704567	26.714	0.8	0	1	0	0	5	7	7.222	44.8	97.8	97	29.1	1	1	29	28.22	137	182	1	0	0	0	0	0	0	80	90	110	9	0	0	0	0	0	0	0	0	0	10	10	150	1	4	1	0
0	7775390	A815331	王玢栀之女	26.714	0.805	0	1	0	0	5	8	7.349	41	97.8	78	29.2	1	0	23.2	47.47	153	240	1	0	1	0	0	0	0	70	90	110	3	0	0	0	0	0	0	0	0	0	3	3	130	0	4	0	0
1	7282397	潘小招小女	B753512	26.714	0.84	0	1	1	0	8	10	7.226	45.5	70.8	75	24.2	0	0	24.2	6.06	208	164	1	0	1	0	0	0	1	80	90	120	4	1	1	0	1	0	0	0	2	1	2	1	90	0	3	0	0
1	7694113	李建珠之子	A803182	26.714	0.97	0	0	0	0	8	10	7.393	24.2	93.3	11	26.7	1	1		8.48	156	168	1	1	0	1	0	0	0	80	110	120	7	0	1	0	0	0	0	0	0	0	7	7	150	0	4	1	0
0	7751198	A775489	徐金花之子	26.714	0.88	0	0	0	0	3	5	7.113	57.9	90.8	128	25.9	1	0		14.04	147	225	1	1	0	0	0	1	0	90	110	130	52	0	1	0	0	0	0	0	0	0	57	57	150	0	4	0	1
0	7394759	傅苗苗小子	B765468	26.857	0.735	0	0	1	0	4	8	7.32	33.1	130.9	95	26.8	1	0	26.8	7.26	153	154	1	1	1	0	0	0	0	70	70	80	10	1	1	0	0	0	0	0	0	0	6	6	120	0	3	0	0
1	6891432	肖秋素大子	A722280	26.857	0.8	0	0	1	1	7	9	7.354	50.9	121.1	81	28.8	1	0	28.8	14.04	147	225	1	1	0	0	0	0	0	80	100	120	11	0	0	0	1	0	0	0	1	0	4	4	130	0	3	0	0
0	7363507	马颜敏小女	B761838	26.857	0.9	0	1	1	0	4	8	7.365	41	134.9	74	44.9	1	1		9.56	156	254	1	0	0	0	0	0	0	90	105	120	3	0	1	0	0	0	0	0	0	0	3	3	120	0	3	0	0
0	7394754	傅苗苗大女	A765468	26.857	0.85	1	1	1	0	4	8	7.35	37.1	106.2	95	35.9	1	0	35.9	11.25	177	141	0	1	0	0	0	0	0	85	100	110	7	1	1	0	0	0	0	0	2	0	7	7	140	1	3	0	0
0	7811248	A821951	王代芬之女	26.857	0.9	0	1	0	0	5	8	7.218	46.8	107	64	29.5	1	0		23.81	108	124	0	1	1	0	0	0	0	80	90	100	5	0	1	0	0	0	0	0	0	0	6	6	160	0	4	0	0
0	7411650	饶利红小女	B533291	26.857	0.95	0	1	1	0	6	9	7.436	27.1	141	66	26.7	1	0		6.19	131	211	1	0	1	0	0	0	0	70	90	100	2	1	0	0	0	0	0	0	0	0	2	2	150	0	3	0	0
0	7833723	A714008	陈蕾之女	26.857	1.025	0	1	0	0	5	8	7.275	44.7	123	74	30.6	1	1		13.77	158	304	1	0	1	0	0	0	0	80	100	100	1	0	1	0	0	0	0	0	2	0	1	1	80	0	4	0	0
0	7383790	徐正云小女	B764109	26.857	1.115	1	1	1	0	7	8	7.25	40.6	89.8	70	31.5	0	1		14.67	154	260	1	0	0	0	0	0	0	80	80	95	2	1	1	0	0	0	0	0	2	0	2	2	95	0	3	0	0
0	7805368	B818012	王文小女	26.857	1	0	1	1	0	8	9	7.368	37.4	61.8	98	28.6	1	1	31	22.46	165	322	1	1	1	0	0	1	1	80	95	105	16	1	1	0	0	0	0	0	0	0	16	16	150	1	4	0	1
0	7411658	饶利红大女	A533291	26.857	1.215	0	1	1	0	6	9	7.393	32.1	166	66	26	1	0	26	12.45	188	286	1	0	1	0	0	0	0	70	90	110	1	1	1	0	0	0	0	0	0	0	1	1	90	0	3	0	0
1	7413742	彭洁之子	A767573	26.857	1.07	0	0	0	0	9	9	7.16	65.4	48.3	28	24.1	1	1	24.1	32.64	136	202	1	1	1	1	0	0	1	90	102	112	27	0	0	0	0	0	0	0	2	0	27	27	130	1	3	0	0
1	7286712	罗娜之子	A752375	27	0.69	0	0	0	1	5	8	7.478	26.1	62.5	43	29.8	1	1		7.46	178	131	0	0	0	0	0	0	0	85	95	110	41	0	1	0	0	1	0	0	1	0	1	1	95	0	3	0	0
0	7508432	熊娜娜小女	B561252	27	0.93	0	1	1	1	9	9	7.211	51.9	65.2	87	25.5	0	1	36.2	18.12	155	347	1	1	1	0	1	0	0	80	90	100	16	1	1	0	0	0	0	0	2	0	16	16	125	0	3	1	0
1	6640646	李慧君大女	A704434	27	0.8	0	1	1	1	0	1	7.359	32.1	80.8	78	25.3	1	0	26	19.93	115	315	1	0	1	0	0	1	1	80	90	125	25	0	1	0	0	0	0	1	2	0	11	11	145	1	4	0	0
1	7467299	周珊之子	A772284	27	0.8	0	0	0	1	7	9	7.353	31.9	121	31	23	0	0		20.69	148	109	0	1	1	1	1	0	0	80	80	100	30	0	1	0	1	1	0	0	2	1	16	15	120	0	4	1	0
0	7300359	朱驿娴之女	A743414	27	0.9	1	1	0	0	6	9	7.276	40.9	104.6	66	32.1	1	0		11.91	138	171	1	0	0	0	0	0	0	80	90	100	2	0	0	0	0	0	0	0	1	0	2	2	120	1	3	0	0
0	7724423	A804435	黄丽萍之女	27	1.05	0	1	0	0	6	9	7.376	38.9	71.7	69	32.8	1	1	32.8	8.46	127	363	1	0	1	0	0	0	0	80	95	105	8	0	0	0	0	0	0	0	0	0	8	8	130	0	4	0	0
1	6498597	韩美红之子	A504088	27	1.1	0	0	0	0	5	8	7.03	80.4	235.8	83	28.8	0	0		14.04	147	225	1	0	1	0	0	0	0	60	70	80	27	1	1	0	0	0	0	0	0	2	18	16	150	0	4	1	1
1	6769683	谢蕾大女	A713270	27.142	0.845	0	1	1	0	7	8	7.286	39.8	86.7	17	29	1	1	30.7	13.6	148	197	1	1	1	0	0	0	1	80	97	117	15	1	1	1	1	0	0	0	2	0	8	8	160	0	4	0	0
1	7116307	屈江漁小子	A737630	27.142	1.06	0	0	1	0	6	5	7.322	40	182	73	28.1	0	0		10.58	120	164	1	1	0	0	0	1	0	80	90	110	15	1	1	0	0	0	0	1	0	0	8	8	160	0	3	0	0
0	7116345	屈江漁大女	B737630	27.142	1	0	1	1	0	4	4	7.237	39.6	49.8	80	31.3	1	1	37.3	10.86	142	198	1	1	0	0	0	0	1	70	80	100	25	1	1	0	0	0	0	1	2	0	25	25	150	1	4	1	1
0	6769684	谢蕾小女	B713270	27.142	1.05	0	1	1	0	7	8	7.279	37.3	321.8	17	29.1	0	0	29.8	15.02	128	305	1	0	1	0	0	0	0	80	100	120	11	1	1	1	1	0	0	0	2	0	17	17	150	0	4	0	0
0	7143434	刘晓燕之女	A312223	27.285	0.66	0	1	0	1	4	8	7.202	57.7	58.1	75	27.5	1	0		5.39	121	133	0	1	1	0	0	0	0	80	105	134	8	0	1	0	0	0	0	0	0	0	13	13	140	1	3	1	1
1	7220062	王玮之女		27.285	0.86	0	1	0	0	5	7	7.208	61.2	79	78	31.6	1	0	44.76	38.01	164	307	1	0	1	0	0	0	0	70	90	110	8	0	1	0	0	0	0	0	0	0	2	2	90	0	3	0	0
0	6879268	谭崯焕之子	A722244	27.285	1	0	0	0	0	9	9	7.274	49.2	389.7	66	30.4	1	0		19.56	150	146	0	0	1	0	0	0	0	80	100	120	5	0	0	0	1	0	0	0	2	3	9	6	130	0	4	1	0
0	7131621	张慧娟之子	A598575	27.285	1	0	0	0	0	7	8	7.399	26.5	99.4	82	31.2	1	1	31.2	22.9	168	482	1	0	0	0	0	0	0	100	100	120	1	0	1	0	0	0	0	0	2	0	1	1	100	0	3	0	0
0	6400318	刘意之子	A686701	27.285	1.13	0	0	0	0	7	8	7.215	48.7	131.3	88	31.3	1	1		17.11	137	290	1	0	1	0	0	0	0	80	85	90	13	0	1	0	0	0	0	0	1	0	13	13	150	0	3	0	0
0	7511774	邓佳之子	A439656	27.285	1.2	0	0	0	0	8	9	7.153	58.9	104.8	63	21.2	1	0		20.83	148	126	0	0	1	0	0	0	0	70	70	90	2	1	0	0	0	0	0	0	0	0	2	2	110	0	3	0	0
0	7534448	杨小芳大女	A746345	27.428	0.68	0	1	1	1	8	9	7.276	38.6	131	105	28.6	0	1		12.35	160	171	1	0	1	0	0	0	0	80	90	110	9	1	1	0	0	1	0	0	0	0	7	7	150	1	4	0	0
1	6807766	舒密小女	B716363	27.428	0.85	0	1	1	0	8	9	7.08	42	32.6	22	30.6	1	1	32.1	10.58	151	115	0	1	1	1	0	1	0	95	100	110	12	0	1	0	0	0	0	0	0	0	11	11	130	1	4	0	1
0	6450648	黄恬大子	A690669	27.428	0.95	0	0	1	0	6	7	7.19	57.7	50.2	101	23.7	1	0		54.13	159	242	1	0	1	0	0	0	0	70	90	110	4	0	1	0	0	0	0	0	2	0	11	11	140	0	3	0	0
0	6807757	舒密大女	A716363	27.428	1.35	0	1	1	0	8	9	7.265	29.5	45.9	60	30.6	1	1	30.6	7.6	149	128	0	0	0	0	0	0	0	70	85	105	1	0	1	0	0	0	0	0	0	0	2	2	90	0	4	0	0
0	7437355	肖金竹小女	B728150	27.571	1.1	0	1	1	1	7	9	7.346	46.6	68.9	67	33.2	0	0		6.06	121	136	0	0	1	0	0	0	0	80	100	120	5	1	1	0	0	1	0	0	2	1	7	6	130	0	3	0	1
0	6570490	何盼婷之子	A518683	27.571	0.75	0	0	0	0	5	7	7.193	52.8	186.2	124	25.2	1	1	35.7	13.2	115	313	1	1	1	0	0	1	0	80	100	125	79	0	1	0	0	0	0	0	2	0	79	79	150	0	3	1	1
0	7860297	A720135	张玲之子	27.714	1.1	0	0	0	1	5	7	7.266	51.8	141	72	33.6	1	0	33.6	6.97	133	174	1	0	0	1	0	0	0	70	80	100	3	1	1	0	0	0	0	0	0	0	3	3	130	0	4	0	0
0	7537032	雷明霞之女	A476667	27.714	0.95	0	1	0	1	8	9	7.282	54	102	87	38.2	0	0		41.64	171	260	1	0	1	0	0	0	0	80	100	120	1	0	1	0	0	0	0	0	0	0	2	2	100	0	4	0	0
0	7576055	黄小琴三女	C783341	27.714	0.98	1	1	1	1	5	8	7.4	35.9	79.6	62	28.3	1	0		7.54	136	245	1	0	1	0	0	0	0	80	100	120	3	0	1	0	0	0	0	0	0	0	3	3	120	0	4	0	0
0	7790579	A812259	吴露大子	27.714	1	0	0	1	1	9	9	7.26	47.2	111.3	73	29.8	1	1		5.17	132	157	1	1	1	0	0	0	0	80	90	105	6	0	1	0	0	0	0	0	0	0	6	6	135	0	4	0	0
0	7063935	周伏秋之子	A733907	27.714	0.95	0	0	0	1	5	8	7.121	57.9	87.2	82	20.6	0	0		10.54	147	210	1	0	1	0	1	0	0	80	80	80	7	0	1	0	0	0	0	0	0	3	11	8	140	0	4	1	0
0	7629014	吴荣桂之子	A794216	27.714	0.95	0	0	0	0	5	7	7.143	63.6	70.7	63	29.3	1	0		5.7	166	233	1	0	0	1	0	0	0	80	100	120	3	0	1	0	0	0	0	0	0	0	3	3	130	0	4	0	0
0	7790602	C812259	吴露三子	27.714	1	0	0	1	1	4	8	7.223	32.1	93.8	74	26.9	1	1		9.08	121	212	1	1	1	1	0	0	0	75	90	115	8	0	1	0	0	0	0	0	0	0	8	8	140	0	4	0	0
0	7576054	黄小琴大子	A783341	27.714	1.05	0	0	1	1	5	8	7.515	28.6	128	64	26.8	1	0		26.91	187	263	1	0	1	0	0	0	0	80	90	100	4	0	1	0	0	0	0	0	2	0	5	5	150	0	4	0	0
0	7790581	B812259	吴露二子	27.714	0.98	0	0	1	1	9	9	7.202	56.5	160.9	73	32.3	0	1	32.3	6.6	124	217	1	1	1	0	0	0	0	80	95	110	2	0	1	0	0	0	0	0	2	1	2	1	110	0	4	0	0
1	7112308	吴丰华之子	A737498	27.714	1	0	0	0	1	7	9	7.136	54.1	154.2	21	33.3	1	0		8.4	148	109	0	1	0	0	0	1	0	70	100	120	7	0	1	0	0	1	0	0	0	0	4	4	130	0	3	0	0
0	7576059	黄小琴二女	B783341	27.714	1	0	1	1	1	5	8	7.237	53.2	79.2	67	27.2	0	0		8.24	95	327	1	0	1	0	0	0	1	80	90	100	7	0	1	0	0	0	0	0	0	0	7	7	140	0	3	0	0
1	6975898	宋兰英之子	A726922	27.714	1.07	0	0	0	1	8	9	7.252	52.4	56.3	65	29	1	0		6.04	117	349	1	0	1	0	0	0	1	70	85	100	8	1	1	1	1	1	0	0	0	3	6	3	135	0	3	0	0
0	7576053	黄小琴小子	D783341	27.714	1.08	0	0	1	1	5	8	7.37	38	81.9	62	27.4	1	0	27.4	10.98	179	276	1	0	1	0	0	0	0	80	100	120	7	0	1	0	0	0	0	0	0	0	3	3	120	0	4	0	0
0	7839557	A822376	章伟燕之女	27.714	1.16	0	1	0	0	7	9	7.294	41.8	134.1	63	25.5	0	1		22.77	163	202	1	1	1	0	0	0	1	80	100	110	4	1	1	0	1	0	0	0	0	3	7	4	140	1	4	1	1
0	7179759	易海霞之子	A743917	27.714	1.05	0	0	0	0	6	9	7.151	36.9	124.8	59	29.7	1	1		14.04	147	225	1	0	0	0	0	0	0	80	85	95	14	0	0	0	0	0	0	1	0	0	12	12	150	0	3	0	0
0	7748412	A811548	张立娜之女	27.714	1.2	0	1	0	0	9	9	7.17	74.6	74	64	33	1	0		20.92	138	151	1	0	1	0	0	0	0	70	90	115	7	0	0	0	1	0	0	0	0	0	7	7	150	0	3	0	0
0	6919907	帅家敏之女	A725185	27.857	1.1	0	1	0	1	5	8	7.056	85.2	84	65	35.8	1	1		25.07	137	280	1	0	0	0	0	0	0	70	90	100	2	0	0	0	0	0	0	0	0	0	3	3	100	0	3	0	1
1	7156938	肖苏兰小子	B289743	27.857	1	0	0	1	1	5	9	7.07	67.2	84	107	21.9	0	0	21.9	11.3	151	192	1	0	0	0	1	1	1	80	95	110	11	0	1	1	1	0	0	0	2	1	3	2	110	0	3	0	0
1	7573449	李浩悦之子	A609488	27.857	1.36	0	1	0	0	7	6	7.216	47.7	102.8	83	29.4	1	1	39.4	7.07	156	100	0	0	0	0	1	0	0	75	80	100	5	0	1	0	0	0	0	0	2	0	4	4	120	0	4	0	0
0	7435494	刘成星之子	A769712	27.857	1.12	0	0	0	0	6	8	7.067	55.6	100.2	12	30.9	1	0		14.04	147	225	1	0	1	0	0	0	0	70	95	115	9	0	1	0	0	0	0	0	2	0	10	10	127	0	3	0	1
0	7022443	万丽娟之子	A730354	27.857	1.34	0	0	0	1	6	9	7.232	35.7	127.6	54	29.8	1	1		9.38	175	196	1	1	1	0	0	0	0	86	80	100	7	0	1	0	0	0	0	1	1	0	7	7	135	0	3	1	0
0	7210274	程红之子	A746732	27.857	1.45	0	1	0	0	8	9	7.158	52.5	62.9	63	23.1	1	1		9.28	146	241	1	0	1	0	0	1	0	70	70	105	14	1	0	1	1	0	0	0	0	0	22	22	140	0	3	1	1
1	7467570	熊文娟之女	A767869	28	1.03	0	1	0	1	7	9	7.242	52.9	99.8	56	28.7	0	0		10.26	112	350	1	0	0	0	0	0	0	80	90	120	6	0	1	0	0	0	1	1	0	1	3	2	120	0	3	0	0
1	7414487	刘慧敏之子	A767655	28	1.15	1	0	0	1	6	8	7.187	66.7	97	67	29.1	1	1		14.61	140	324	1	0	0	0	0	0	1	70	90	105	20	0	1	0	0	0	1	1	1	0	9	9	155	0	4	0	1
0	6797485	徐鑫之子	A647279	28	1.3	0	0	0	1	6	8	7.138	57.6	194.4	34	33.6	1	1		8.61	158	114	0	1	1	0	0	0	0	65	80	90	5	0	0	0	0	0	0	0	2	1	5	4	125	0	3	0	0
1	7151979	欧阳栩瑞		28	1.3	0	0	0	1	8	8	7.078	42.7	337.8	78	35.4	1	1		13.22	123	216	1	0	0	1	1	0	0	110	90	136	24	0	1	0	0	0	0	0	2	0	3	3	90	0	3	1	0
0	7501630	娄梦霞之女	A731154	28.142	0.8	0	1	0	1	3	8	7.433	27.9	140.6	72	31.1	1	1	31.1	6.67	158	75	0	0	0	0	0	0	0	80	100	120	1	0	1	0	0	1	0	0	0	0	2	2	100	0	2	0	0
0	6800234	刘哲思之子	A715844	28.142	1	1	0	0	1	8	9	7.005	59.2	90.5	60	33.7	1	0		6.85	117	123	0	1	1	0	0	0	0	70	80	100	7	0	1	0	0	0	1	1	2	0	8	8	150	0	2	1	0
0	7062016	吴婉芳三女	C733834	28.142	0.96	0	1	1	1	6	8	7.312	41.9	92.8	84	27.5	1	0		23.77	186	190	1	1	1	0	0	0	0	94	95	125	12	0	1	0	0	0	0	0	2	0	12	12	145	0	3	0	0
0	7811306	A819901	姚朝燕之子	28.142	1.08	0	0	0	1	8	9	7.236	58.5	126	58	29.3	0	0		39.94	133	383	1	0	0	0	0	0	0	70	90	110	2	0	1	0	0	0	0	0	2	1	2	1	110	0	4	0	0
0	7631656	余梦珺之女	A794624	28.142	1	1	1	0	1	8	9	7.28	53.2	81.4	61	34.7	0	1		16.83	181	185	1	0	0	0	0	0	0	80	100	120	11	0	1	0	0	1	0	0	0	2	9	7	160	0	4	0	1
0	6520907	龚志维之女	A467669	28.142	1.1	0	1	0	0	7	9	6.982	65.5	53.9	72	30	1	1		5.57	178	245	1	0	1	0	0	0	1	70	90	101	5	0	0	0	1	0	0	0	0	0	6	6	160	0	4	0	1
0	7350883	方转时之女	A760363	28.142	1.25	0	1	0	0	5	9	7.423	31.5	113.7	55	29.9	1	1		13.64	154	260	1	0	1	0	0	0	0	80	100	130	3	0	1	0	0	0	0	0	0	0	4	4	130	1	3	0	0
1	7328732	温樟莲大女	A742295	28.285	0.8	0	1	1	1	3	7	7.273	54.1	69.7	18	28.8	1	0	28.8	21.19	128	141	0	0	0	0	0	1	0	90	120	130	16	1	1	0	0	0	1	1	0	0	6	6	150	1	3	1	1
1	7277631	郝萍之女	A752808	28.285	0.78	0	1	0	1	4	8	7.257	53.8	70.4	72	31.4	1	0	23.4	7.11	150	104	0	1	1	0	0	0	0	80	90	100	17	0	1	1	1	1	0	0	0	0	7	7	140	0	3	0	1
0	7799125	A818400	李平平之女	28.285	0.95	0	1	0	1	5	8	7.31	47.2	59.9	71	28.1	1	1	28.1	15.64	170	226	1	0	1	0	0	0	0	80	100	115	14	0	1	0	1	0	0	0	2	0	3	3	115	0	4	0	0
0	7328731	温樟莲小女	B742295	28.285	1	0	1	1	1	3	7	7.236	48.1	72.2	73	24.5	1	0		22.33	199	206	1	0	0	0	0	0	0	80	95	115	4	1	1	0	0	0	1	0	2	0	5	5	145	0	4	0	0
0	7300082	黄玉莹之子	A754667	28.285	1	0	0	0	1	5	7	7.252	51.2	93.9	76	30	1	0	30	12.34	143	342	1	0	0	0	0	0	0	80	100	120	3	0	1	0	0	0	0	0	0	0	3	3	120	0	3	0	1
1	7605016	李琴之子	A790779	28.285	1	1	0	0	1	7	8	7.249	50.6	82.4	70	25.5	1	1		13.44	124	282	1	1	1	1	1	0	1	85	90	115	11	0	0	0	0	0	0	0	2	0	8	8	130	0	4	0	0
0	7400218	李捷卓之子	A678660	28.285	0.9	0	0	0	1	5	8	7.273	49.3	119.2	101	32	0	0	32	5.04	169	253	1	1	0	0	0	0	1	80	95	110	4	0	1	0	0	1	0	0	2	0	4	4	130	1	3	0	0
1	7256554	周梓墨		28.285	1.15	0	0	0	1	8	9	7.281	43.9	106.4	60	27.4	0	0	30.8	6.45	122	160	1	1	1	0	0	0	1	125	125	145	14	0	1	0	0	0	0	0	1	2	14	12	150	0	3	1	1
0	6852167	徐小小女	B716322	28.285	1.1	0	1	1	1	9	9	7.169	61.8	195.1	51	30.5	1	0		10.36	160	248	1	1	1	0	0	0	1	60	80	90	7	1	1	0	0	0	1	0	0	1	8	7	140	0	3	1	1
0	6852433	齐颖大子	A719815	28.285	1.3	1	0	1	0	7	8	7.1	59.6	269.5	48	32	0	0		24.13	117	300	1	0	0	0	0	0	0	60	70	80	6	1	1	0	0	0	0	0	2	1	4	3	120	1	3	0	0
0	7000618	杜茜大子	A726596	28.285	1.15	0	0	1	1	3	9	7.163	45.2	95.1	33	26.7	1	0		16.78	152	346	1	1	1	1	0	0	1	80	90	90	18	0	1	0	0	0	0	0	0	0	19	19	140	0	3	1	0
0	7799278	A624436	李雪琴之女	28.285	1.34	0	1	0	0	9	9	7.087	65.3	67	50	30.7	1	0	30.7	25.5	148	327	1	1	0	0	0	0	0	80	100	120	2	0	0	0	0	0	0	0	0	0	2	2	100	0	4	0	0
0	6618285	何丽萍之子	A636487	28.285	1.45	0	0	0	0	9	9	7.113	73.5	336.7	45	29.7	0	1		10.72	115	496	1	0	1	0	0	0	0	70	80	100	4	0	1	0	0	0	0	0	2	2	6	4	130	0	3	0	0
0	7257515	邹红小子	B751291	28.285	0.9	0	0	1	1	6	8	7.186	49.3	42	75	28.2	0	1		7.16	115	103	0	0	1	0	0	0	1	80	90	110	13	0	1	0	0	0	0	0	2	2	16	14	130	1	3	1	1
0	6363823	万欢欢之子	A683948	28.285	1.2	0	0	0	1	6	7	7.18	55.1	127.1	66	31.1	1	0		28.66	132	389	1	1	1	0	0	0	1	70	90	120	27	0	1	0	1	0	0	0	1	0	24	24	142	0	3	0	0
1	7013592	叶琴小女	B679137	28.428	0.9	0	1	1	1	8	9	7.25	57.1	164.5	67	26.2	1	0	26.2	10.76	140	125	0	1	1	1	0	0	1	80	95	110	10	1	1	0	0	1	0	0	2	1	4	3	140	1	4	1	0
0	7024961	王静之女	A729970	28.428	1.02	0	1	0	1	7	8	7.236	51.3	50.4	76	27.6	1	0		36.8	156	336	1	1	0	0	0	0	0	70	80	90	2	0	1	0	0	0	0	0	2	3	4	1	120	0	3	0	0
1	6437207	李萍之子	A686927	28.428	1.15	0	0	0	1	8	9	6.99	106.1	311	61	32.6	1	0	32.6	13.13	176	317	1	0	1	0	1	1	0	70	70	100	40	0	1	0	1	0	1	0	2	0	1	1	70	0	3	0	0
0	7544919	潘月红之女	A679692	28.428	1.35	0	1	0	1	7	9	7.136	70.5	49.2	49	27.1	1	1		5.22	155	201	1	0	0	0	0	0	0	70	80	95	5	0	1	0	0	0	0	0	1	0	5	5	130	0	4	0	0
0	6681256	龙潜云之子	A707429	28.428	1.26	0	0	0	1	8	9	7.112	48.5	337.3	114	27.7	0	0	29.5	11.05	116	317	1	1	1	0	0	0	0	70	90	110	38	0	1	0	0	1	0	0	0	1	38	37	160	0	4	0	1
0	7795898	A804569	张丽娟大子	28.571	0.84	1	0	1	1	8	9	7.32	50	116	67	27.8	0	1	27.8	3.67	155	90	0	1	1	0	0	0	0	70	90	110	3	0	1	0	0	0	0	0	0	1	4	3	120	1	4	0	0
0	7431529	吴霞小女	B767657	28.571	0.89	0	1	1	0	5	8	7.233	56.4	185.1	92	28.2	1	1		14.04	147	225	1	1	1	0	0	0	0	80	100	120	9	1	1	0	1	0	0	0	0	0	9	9	150	0	4	1	1
0	7750068	A811766	章媛之子	28.571	1	0	0	0	1	6	8	7.394	37.8	212.9	71	27	1	1	27	4.05	162	108	0	1	1	0	0	0	0	80	95	115	3	0	1	0	0	1	0	0	0	0	3	3	115	0	4	0	0
1	6682583	谭敏之女	A707565	28.714	0.75	0	1	0	1	2	7	7.084	38.2	185.3	88	29.1	0	1		7.75	139	118	0	1	0	0	0	1	0	95	115	135	23	0	1	0	1	1	0	1	2	1	8	7	160	1	4	0	1
0	7673369	龚玉芳之子	A799917	28.714	0.8	0	0	0	1	5	9	7.254	44.8	44.3	18	27.3	1	1		19.1	155	197	1	0	0	0	0	0	0	80	100	120	13	0	1	0	0	1	0	0	2	0	13	13	150	0	4	1	0
1	7436127	邹美琴大子	A757720	28.714	0.94	0	0	1	1	7	8	7.32	45.8	136	115	25.9	0	1	32.5	14.7	155	105	0	0	1	1	1	0	1	80	105	105	34	1	1	0	0	0	0	0	0	1	15	14	150	0	3	1	0
0	6920217	付小女大子	A725212	28.714	1.33	0	0	1	1	9	9	7.073	60.8	75.6	47	27.5	1	0		4.93	157	151	1	0	0	0	0	0	1	80	80	100	3	1	1	0	0	0	0	0	2	1	4	3	130	0	3	0	0
0	6393093	唐栎大子	A686203	28.714	1.3	0	0	1	0	8	9	7.182	53.6	205	62	27.9	0	0		5.14	141	159	1	1	1	0	0	0	0	75	80	100	3	0	1	0	1	0	0	0	2	1	4	3	120	0	4	0	0
1	7127601	温海霞之女	A738752	28.714	1.39	0	1	0	1	5	8	7.264	48.6	107	40	25.8	1	0	25.8	48.05	155	244	1	1	1	0	0	0	0	80	100	120	8	0	1	0	0	0	0	0	0	0	1	1	80	0	3	0	0
0	7426407	张意鑫之女	A768204	28.714	1.15	0	1	0	1	8	9	7.19	66	95.9	55	28.5	0	1		13.93	121	365	1	1	1	0	0	0	1	80	70	83	11	0	1	0	0	1	0	0	0	0	11	11	150	1	4	0	0
0	7436115	邹美琴二子	B757720	28.714	1.2	0	0	1	1	7	8	7.108	74.2	131.3	105	32.6	0	0		6.23	129	233	1	0	1	1	0	0	0	80	100	110	12	0	1	0	0	0	0	0	0	0	13	13	120	0	3	1	1
0	7378323	吴柏惠之小子	B763564	28.857	0.99	1	0	1	0	8	8	7.204	48.2	54	28	30.9	1	0		5.19	156	135	0	0	0	0	1	0	0	90	110	120	8	1	1	0	0	0	0	0	0	1	6	5	150	0	3	0	0
0	7709659	孙美玲大子	A803044	28.857	1.27	0	0	1	0	7	10	7.085	60.8	90.6	45	25.4	0	0		12.61	156	259	1	0	0	1	0	0	0	70	80	90	6	1	1	0	0	0	0	0	0	0	7	7	150	0	4	0	0
0	6497950	刘燕之子	A690247	28.857	1.3	0	0	0	1	7	9	7.098	54.9	46.7	42	33.3	1	1	23.9	8.73	133	123	0	0	1	0	0	0	0	80	80	100	11	0	1	0	0	0	0	0	2	1	11	10	140	0	3	1	1
0	7735236	B711032	揭惠兰之子	28.857	1.4	0	0	0	1	9	9	7.403	38	147.3	58	27.9	1	0	27.9	35.84	155	373	1	1	0	0	0	0	0	70	85	100	2	1	0	0	0	0	0	0	0	0	2	2	100	0	4	0	0
0	7207621	付纪梦小女	B738830	28.857	1.3	0	1	1	1	4	8	7.213	51.9	53.7	43	27.9	1	1		27.35	120	311	1	1	1	0	0	0	0	70	102	100	10	0	1	0	0	0	0	0	0	0	10	10	130	0	4	0	0
0	7682976	方佳惠小子	B801538	29	0.8	0	0	1	1	1	5	7.344	30.1	67.2	70	18.5	1	1		4.7	198	134	0	0	0	0	1	1	0	80	100	120	16	0	1	0	0	0	0	0	0	0	5	5	150	0	3	0	0
0	6899795	杜月如大子	A723990	29	1.1	0	0	1	1	3	7	7.268	39.3	55.2	48	31.6	1	1		5.99	128	142	0	0	0	0	0	0	0	80	90	110	10	0	1	0	0	0	0	0	0	0	4	4	120	0	4	1	0
0	6875729	吴静杉之女	A721609	29	0.885	0	1	0	1	4	5	7.277	20.8	93.5	59	24.4	1	1		31.05	165	276	1	0	1	0	0	0	0	70	90	110	2	0	1	0	0	0	0	0	2	0	3	3	110	0	3	0	0
1	6469696	胡燕苹大子	A690738	29	1.3	0	0	1	1	6	9	7.134	48.2	107.3	21	26.5	1	1	25.4	10.55	132	120	0	1	1	0	0	0	1	75	65	75	20	0	1	0	0	0	0	0	2	1	23	22	169	0	4	0	0
0	7882207	A831929	朱情锦之子	29	1.1	0	0	0	1	5	8	7.316	38	180	8	30.5	1	0	30.5	15.56	143	268	1	0	0	1	0	0	0	70	90	110	1	0	1	0	0	0	0	0	2	0	1	1	90	0	3	0	0
0	6856586	王美林大子	A720474	29	1.13	0	0	1	1	1	8	7.25	22.6	164.5	68	45.6	1	1		8.18	130	133	0	0	0	1	1	0	0	70	80	90	10	0	1	1	1	0	0	0	2	0	8	8	160	0	4	1	1
0	6489888	袁会珍小女	B693982	29	1	0	1	1	1	6	8	7.565	21.4	293.7	89	29.1	1	1		14.04	147	225	1	1	1	1	0	0	1	80	90	110	26	1	1	0	0	0	0	0	2	0	26	26	150	0	3	0	0
0	6899796	杜月如小子	B723990	29	1.17	0	0	1	1	3	7	7.258	47.5	76	80	32.7	1	1		11.65	171	266	1	1	1	0	1	0	0	80	100	120	12	1	1	0	0	0	0	0	0	0	13	13	160	0	3	1	0
0	6958963	熊文丽之子	A726368	29	1.24	0	0	0	0	7	8	6.876	43.1	118	53	30.5	1	0		5.4	123	107	0	1	0	0	0	0	0	60	82	92	2	0	0	0	0	0	0	0	2	0	2	2	80	0	3	0	1
0	6564216	张娜之女	A699157	29	1.25	0	1	0	1	6	8	7.369	41.3	49.8	54	33.2	1	0	33.2	7.58	154	119	0	0	0	1	1	0	0	70	100	135	5	0	1	0	1	0	0	0	2	0	3	3	132	0	3	0	0
0	6817095	李小女之女	A610818	29	1.45	0	1	0	1	5	8	7.019	92.9	58.9	41	37.1	1	1		9.73	146	229	1	1	0	0	0	0	0	70	80	100	7	0	0	1	1	0	1	0	2	0	7	7	150	0	3	0	1
0	7408860	陈晨之子	A766752	29	1.3	0	0	0	0	7	9	7.155	67.4	125.5	33	33.6	1	1	33.6	8.44	150	266	1	0	0	0	0	0	0	70	100	110	1	0	1	0	0	0	0	0	2	0	2	2	100	1	4	0	0
0	7024989	刘洋之子	A730548	29	1.4	1	0	0	1	9	9	7.468	26.1	80.6	40	28.8	1	0		9.42	145	173	1	0	0	0	0	0	0	70	90	120	1	0	1	1	1	0	0	0	0	0	1	1	90	0	3	0	0
0	7414888	胡云霞之大子	A739721	29.142	1.39	0	0	1	0	7	9	7.189	47.5	12.4	49	28.8	1	1		4.27	150	176	1	1	0	0	0	0	0	70	75	90	3	0	1	0	1	0	0	0	2	0	4	4	115	0	3	0	0
0	6455524	周媛霞大女	A680562	29.142	1.27	0	1	1	1	8	9	7.151	72	330	57	31	0	1		12.62	93	187	1	0	1	1	0	0	0	80	80	100	7	1	1	0	1	0	0	0	0	1	8	7	150	0	3	0	0
0	7414887	胡云霞之小子	B739721	29.142	1.3	0	0	1	0	8	9	7.259	46.4	48.7	23	28.5	1	1	29.3	9.31	118	329	1	1	0	0	0	0	1	70	70	90	13	0	1	0	0	0	0	0	2	0	3	3	150	0	3	1	0
0	7339992	李佳玲小子	B755990	29.142	1.31	0	0	1	0	5	8	7.231	31.6	50.6	52	31.6	1	0		27.31	156	526	1	1	1	0	0	0	0	70	90	110	12	1	1	0	0	0	0	0	2	0	13	13	140	1	4	0	1
0	7729715	陈梅之子	A531467	29.142	1.58	0	0	0	1	9	9	7.239	52.3	134.1	27	24.6	0	1	24.6	13.05	169	325	1	0	0	0	0	0	0	70	90	110	1	0	1	1	1	1	0	0	1	1	2	1	90	0	4	0	0
0	6439891	吴琴之子	A689120	29.285	1.04	0	0	0	1	8	9	7.087	79.8	58.8	87	31.2	1	0		10.02	148	256	1	1	0	0	0	0	0	75	70	110	5	0	1	0	0	0	1	0	0	0	2	2	90	0	3	0	0
0	7264353	刘影大子	A748953	29.285	1.2	0	0	1	1	4	10	7.36	41	93.7	45	28	1	0	28	15.44	180	275	1	1	0	0	0	1	0	70	90	110	2	1	1	0	0	0	0	0	0	0	2	2	110	0	3	0	0
0	7312625	曾英之子	A751255	29.285	1.34	0	0	0	1	8	9	7.117	66.7	68.1	38	29.5	0	0		6.68	165	200	1	0	1	0	0	0	0	80	95	110	0	0	1	0	1	0	1	1	2	2	4	2	140	0	3	0	0
0	7868914	B720609	邓雁文小女	29.285	1.35	0	1	1	1	8	9	7.253	55.8	107	57	29.8	0	0	29.8	8.93	157	229	1	1	0	1	1	0	0	80	100	120	2	1	0	1	1	0	0	0	2	1	3	2	130	0	3	0	0
0	7741967		黄家桂之子	29.285	1.52	0	0	0	1	0	4	7.338	38.7	119	56	27.1	1	1		14.04	147	225	1	0	0	0	0	0	0	80	95	120	5	0	0	0	0	0	0	0	2	0	5	5	150	0	4	0	0
1	6855210	戴春女之女	A546543	29.285	1.4	0	1	0	0	9	10	7.037	68.1	61.7	50	26.4	1	1	26.4	43.26	158	119	0	0	1	0	0	0	0	80	100	130	10	1	0	0	0	0	0	0	0	0	3	3	150	1	3	0	0
0	7469015	李珍之女	A773627	29.285	1.45	0	1	0	1	7	8	7.251	53.8	258	43	27.2	1	1	28.8	15.33	139	266	1	1	1	0	0	0	0	70	80	90	8	0	1	0	0	0	0	0	0	0	8	8	130	1	4	1	0
1	7465770	刘珍之子	A773129	29.285	1.4	0	0	0	1	8	9	7.27	48.1	144	54	31.4	0	0	35.7	16.2	174	102	0	1	1	0	1	1	0	80	95	80	32	1	1	0	1	1	0	0	0	1	17	16	150	0	4	1	1
0	7349075	罗红之子	A760182	29.285	1.45	0	0	0	1	2	8	7.099	48.6	40.3	56	25.9	1	0	25.9	6.06	177	163	1	0	1	0	0	0	0	80	95	110	2	0	1	0	0	0	1	0	2	1	3	2	110	1	4	0	1
1	7042706	朱孟夏之子	A700145	29.285	1.45	0	0	0	1	7	9	7.175	45.9	88.4	52	27	0	1	31.3	11.62	147	181	1	1	1	0	0	1	0	85	100	115	22	1	1	0	0	0	1	1	2	2	9	7	155	0	3	1	0
0	6755756	程彩云之子	A692938	29.428	0.75	0	0	0	0	6	8	7.1	39.6	79.6	74	26.9	1	0	26.9	14.4	148	78	0	1	0	0	0	0	0	70	90	110	2	1	1	0	0	0	0	0	0	0	3	3	110	0	3	0	0
0	7172028	刘小玲之女	A665312	29.428	1	0	1	0	1	8	8	7.147	72.4	53.3	52	31.3	0	1		14.27	203	212	1	0	0	0	0	0	1	70	85	100	15	0	1	0	0	0	0	0	0	0	12	12	140	1	3	1	1
0	7817503	A822624	江仙英之子	29.428	1.03	1	0	0	1	6	9	7.198	58.6	92.2	102	25.8	0	1	25.9	13.43	139	236	1	1	0	0	0	1	0	80	95	95	8	0	1	0	0	1	0	0	0	3	11	8	150	0	4	0	0
1	6860916	邓琪之子	A719584	29.428	1.38	0	0	0	1	4	7	7.244	46.4	47.6	53	27.6	1	1		9.87	120	162	1	1	1	0	0	1	0	70	90	110	10	0	1	0	0	0	1	1	2	0	5	5	160	0	4	1	1
0	7501902	余昌林之子	A776897	29.428	1.35	0	0	0	1	9	10	7.193	53.7	88.7	46	31.2	0	0		11.25	190	222	1	0	0	0	0	0	0	80	100	120	2	1	1	0	0	0	0	0	2	2	4	2	140	0	4	0	0
0	6717071	樊舒悦之女	A709537	29.428	1.3	0	1	0	0	5	8	7.328	24.5	151.5	56	31.6	1	0	29.1	11.29	182	238	1	0	1	1	0	0	0	95	90	110	13	0	1	0	0	0	0	1	2	0	2	2	110	0	3	0	0
0	7306325	陶英之子	A754051	29.428	1.33	0	0	0	0	9	10	7.09	89.5	134.8	40	28.9	0	0	28.9	25.65	219	248	1	0	0	0	0	0	0	90	105	120	1	1	1	0	1	0	0	0	0	0	2	2	90	0	3	0	0
0	7506133	熊慧香之子	A747046	29.428	1.4	0	0	0	1	4	8	7.23	36.7	61.8	33	29.1	1	1	29.1	9	177	222	1	0	1	0	0	0	1	80	100	120	2	0	1	0	1	0	1	0	0	0	3	3	120	0	3	0	0
0	7855595	A827538	万梦雅之子	29.428	1.42	0	0	0	1	7	9	7.454	29.5	110.1	72	23.2	1	1		25.48	136	386	1	1	0	0	0	0	0	70	90	110	6	1	0	0	0	0	0	0	0	0	7	7	150	0	4	1	1
0	7770663	A665355	朱芳大子	29.428	1.64	0	0	1	1	8	9	7.277	46.6	81.9	27	28.6	1	0	28.6	9.32	196	223	1	0	0	0	0	0	0	80	100	120	2	1	1	0	1	0	0	0	0	0	2	2	120	0	3	0	0
0	7408768	郑佳小女	B766872	29.571	0.93	0	1	1	1	2	8	7.172	49.8	98.7	70	32	0	1	32	1.78	162	122	0	0	1	0	0	0	0	80	90	120	6	0	1	0	0	0	0	0	2	1	4	3	135	1	3	0	0
0	7143788	李娜大子	A740463	29.571	1	0	0	1	0	4	8	7.284	30.1	116.3	66	25.4	1	0		3.63	135	185	1	0	0	0	0	0	0	80	100	120	1	0	1	0	0	0	0	0	2	0	1	1	100	0	3	0	0
0	7408767	郑佳大女	A766872	29.571	1.07	0	1	1	1	2	8	6.951	43.4	80.9	70	34.4	1	1	34.4	8.77	255	320	1	1	1	0	1	0	0	80	100	130	6	0	1	0	0	0	0	0	2	0	3	3	130	0	3	0	0
0	6825265	廖佳玲之女	A717746	29.571	1.25	0	1	0	1	9	9	7.39	29.1	131.3	55	28.6	1	0		24.93	169	210	1	1	0	0	0	0	0	70	80	90	4	0	1	0	0	0	0	0	2	0	5	5	140	0	3	1	0
0	7026012	何蓓之子	A681249	29.571	1.18	0	0	0	1	6	9	7.164	62.3	63.7	43	28.9	1	0	28.9	4.4	101	132	0	0	0	0	0	0	0	70	85	105	2	0	1	0	0	1	0	0	2	1	2	1	105	0	4	0	0
0	6406758	郑露萍之女	A687319	29.571	1.35	0	1	0	1	5	8	7.291	42.5	147.8	62	30	1	0		6.72	178	326	1	1	1	0	0	0	0	80	70	80	6	0	1	0	0	0	0	0	2	0	6	6	120	0	3	1	0
0	7704907	曾云之子		29.571	1.5	1	0	0	0	6	8	7.272	44.9	77.5	35	32.9	1	0		20.89	161	385	1	0	1	0	0	0	0	78	89	103	8	0	0	0	0	0	0	0	0	0	9	9	150	0	4	0	1
0	7143778	李娜二子	B740463	29.571	1.2	0	0	1	0	8	10	7.387	28.7	53.9	81	33.4	1	1		20.61	144	415	1	1	1	0	0	0	0	80	90	100	31	0	1	0	0	0	0	0	1	0	32	32	150	0	3	1	0
1	7745230	A809707	陈翠之女	29.714	1.09	0	0	0	1	5	9	7.36	45.9	69.8	66	30.2	1	0	30.2	8.62	199	182	1	1	1	0	0	0	0	70	80	95	6	1	0	0	0	1	0	0	0	0	1	1	80	0	4	0	0
0	7451157	张想玉之子	A368600	29.714	0.95	0	0	0	1	8	9	7.173	62.9	93.2	63	30.5	0	0		10.38	159	262	1	0	1	0	1	0	1	70	90	100	19	0	1	0	0	1	0	0	2	2	19	17	130	1	3	1	0
0	6689673	唐冰琴之子	A707871	29.714	1.3	0	0	0	1	9	10	7.057	84	37.6	55	31.1	1	1		12.49	175	122	0	1	1	1	0	1	1	80	90	100	6	0	1	0	0	0	1	0	2	0	5	5	140	0	3	0	0
0	7062027	李冬雪之子	A733816	29.714	1.25	0	0	0	1	9	10	7.346	38.9	86.2	43	28.3	1	1		14.02	146	229	1	0	0	0	0	0	0	60	80	90	5	0	1	0	0	0	0	0	2	1	5	4	145	0	3	1	1
0	7295119	邱燕红之子	A754714	29.714	1.42	0	0	0	1	8	9	7.257	44.9	62.3	90	25.6	1	1		9.9	138	166	1	1	1	0	0	0	0	70	80	95	11	0	1	0	1	0	0	0	0	0	11	11	158	0	4	1	1
0	7140169	万萍艳之子	A592843	29.714	1.55	0	0	0	0	8	8	7.035	72.5	76.7	17	29.4	0	1	29.4	5.53	167	121	0	1	1	1	0	0	0	70	70	87	1	0	1	0	0	0	0	0	2	0	1	1	70	0	3	0	0
0	6389414	杨娣之子	A665303	29.857	1.2	0	0	0	1	9	10	7.119	80.9	40.6	53	32.9	1	0	32.9	7.93	249	303	1	1	0	0	0	0	0	80	80	100	3	0	1	0	0	1	0	0	2	0	2	2	100	0	3	0	0
0	7427277	高琼之女	A769099	29.857	1.25	0	1	0	1	4	7	7.369	38.4	98	33	31.9	1	1	31.9	6.79	174	297	1	0	1	0	0	0	0	70	90	110	1	0	1	0	0	0	0	1	2	0	2	2	90	0	4	0	0
0	7375257	章孟之子	A654647	29.857	1.28	0	0	0	1	5	8	7.263	53.4	37.9	59	35.2	1	0	31.8	10.59	212	238	1	0	0	0	0	0	0	70	90	100	1	1	1	0	0	1	0	0	2	0	2	2	80	0	3	0	0
0	7440037	刘非之子	A768416	29.857	1.59	0	0	0	1	6	8	7.237	60.6	52.3	43	26.9	0	0		14.87	171	251	1	0	1	0	0	0	0	70	80	100	8	0	1	0	0	0	0	0	2	0	8	8	140	0	3	0	0
0	6601196	张引姣之子	A701671	29.857	1.7	0	1	0	1	8	9	7.166	36.5	110	55	27.7	0	0		6.59	168	145	0	1	0	0	0	0	1	60	75	90	4	0	1	0	1	0	0	0	2	1	5	4	120	0	3	1	1
0	6896580	舒庆凤之女	A723595	30	1.05	0	1	0	1	10	10	7.236	59.6	125.2	54	29.2	0	0		11.98	135	291	1	0	0	0	0	0	1	80	90	100	8	0	1	0	0	1	0	0	0	3	10	7	165	1	4	1	0
1	6856524	张秀清小女	B702158	30	1.25	0	1	1	0	7	8	7.347	39.9	184.1	46	30.7	1	1	30.7	6.59	169	137	0	1	1	0	0	0	0	70	102	100	4	1	1	0	0	0	0	0	2	0	1	1	102	1	4	0	0
0	6652571	陆文静小女	B672929	30	1.3	0	1	1	1	3	4	7.343	42.3	85.8	43	26.4	1	0	26.4	9.4	176	240	1	0	1	0	0	0	0	80	80	95	1	1	1	0	1	0	0	0	0	0	1	1	80	0	3	0	0
0	7769929	A815094	龙秀凤之女	30	1.55	0	1	0	1	7	10	7.172	58.2	48	23	30	1	1		14.04	147	225	1	1	1	0	0	0	0	80	100	120	8	0	0	0	0	0	0	0	1	0	8	8	150	0	4	0	0
0	7150534	李林小子	B741200	30	1.45	0	0	1	0	9	10	7.176	56.8	42.4	33	31.8	0	1		11.83	127	202	1	0	1	0	0	0	0	80	90	100	3	0	1	0	0	0	0	1	0	2	2	0	140	0	3	1	0
0	7721264	王圆之子	A799928	30	1.6	0	0	0	1	9	9	7.06	78.9	70.5	36	26	1	1		18.6	160	207	1	1	1	0	0	0	0	70	80	100	9	0	1	0	0	0	0	0	2	0	5	5	150	0	4	0	0
0	7479878	冯胜芬之子	A771520	30	1.8	0	0	0	1	5	8	7.343	38.1	87.2	23	27.7	1	1		7.92	109	251	1	1	1	0	0	0	0	70	70	90	3	0	1	0	0	0	1	0	2	0	3	3	100	0	3	0	0
0	7597329	黄平平之女	A790214	30	1.3	0	1	0	1	4	8	7.152	67.3	125.3	62	30.5	1	1		24.62	130	226	1	1	1	0	0	0	0	70	100	100	15	0	1	0	0	0	0	1	0	0	15	15	150	0	4	1	0
0	7690593	余东燕大子	A802596	30	1.29	0	0	1	1	8	9	7.24	55.6	117	55	34	1	1		6.84	127	147	0	0	1	0	0	0	0	80	100	120	3	0	1	0	0	0	0	0	0	1	4	3	150	0	4	0	0
0	7803438	A819104	宋昭君之子	30.142	1.2	0	0	0	1	6	8	7.233	50.3	52	52	30.7	1	0		3.63	168	106	0	0	0	1	1	0	0	80	100	120	7	0	1	0	0	1	0	0	0	0	2	2	120	0	4	0	0
0	7433281	余小丽之子	A545747	30.142	1.2	0	0	0	1	7	9	7.256	54	47	42	29.7	0	0		6.22	137	156	1	0	1	0	0	0	0	80	100	120	3	1	0	0	0	1	0	0	0	2	4	2	120	0	3	0	0
0	7244105	漆敏捷之女	A749823	30.142	1.25	0	1	0	1	1	4	7.122	27.1	225.1	12	28.1	1	1	28.1	10.68	138	252	1	0	0	0	1	1	1	80	90	100	9	0	1	1	1	1	0	0	0	0	7	7	130	1	3	0	1
0	7880166	A832036	蔡苑芳之子	30.142	1.52	0	0	0	1	5	8	7.062	45.7	90	36	29	1	0		3.01	137	197	1	0	0	0	0	0	0	90	110	120	4	0	1	0	1	1	0	1	2	0	4	4	130	0	3	0	0
0	7099331	刘佳妮之子	A732414	30.285	1.14	0	0	0	1	6	8	7.186	54.9	56.4	55	30.3	0	1		6.98	142	125	0	0	0	0	0	0	0	85	90	110	7	1	1	0	1	1	0	0	0	3	8	5	150	1	4	0	0
0	7656479	徐聪之女	A797465	30.285	1.2	1	1	0	1	8	9	7.073	87.4	67.4	70	26.7	1	1	26.7	10.56	164	257	1	1	0	0	1	0	0	80	100	120	2	0	1	0	0	1	0	0	2	0	3	3	100	0	3	0	0
0	6856974	李伦珍大女	A717764	30.285	1.3	0	1	1	1	9	10	7.149	53.2	203	53	28.1	0	1		19.36	121	261	1	1	0	0	0	0	1	70	90	110	16	1	1	1	0	0	1	0	2	1	10	9	170	1	4	0	0
0	6783258	付思大女	A668695	30.285	1.38	0	1	1	1	8	9	7.164	65.6	28.1	51	28	0	0		14.04	147	225	1	1	0	0	0	0	0	75	90	100	7	1	1	0	0	0	1	0	2	1	5	4	140	0	3	0	1
1	7551887	舒婷小子	B643861	30.285	1.47	0	0	1	1	9	9	7.201	54.3	58	33	30.9	0	0	30.9	4.97	153	171	1	0	0	0	0	0	0	70	90	110	5	1	1	0	1	0	0	0	2	2	1	-1	130	0	3	1	0
0	7401748	许金爱小子	B766197	30.285	1.49	0	0	1	1	9	9	7.197	58.2	66.2	36	31	0	0		6.58	136	162	1	0	1	0	1	0	0	70	90	100	3	0	1	0	0	0	0	0	2	1	6	5	130	0	4	0	0
0	6887614	傅小艳之女	A722462	30.285	1.55	0	1	0	1	10	10	7.293	42	41	30	34.3	1	0		9.01	128	333	1	0	1	0	0	0	1	60	80	100	4	0	1	0	1	0	0	0	2	2	6	4	135	1	3	0	0
0	6903914	王锡辉之子	A724307	30.285	1.6	0	0	0	1	9	9	7.194	59.3	65	28	36	1	0		7.01	156	294	1	0	0	0	0	0	0	70	80	100	3	0	1	0	0	0	0	0	2	1	3	2	130	0	3	0	0
0	7787058	A818002	叶美霞之子	30.285	1.72	0	0	0	1	5	9	7.233	52.8	86.4	29	33	1	0	33	10.59	165	124	0	0	0	0	0	0	0	75	90	100	3	0	1	0	0	0	1	0	0	0	3	3	100	0	4	0	0
1	6860306	燕妮之女	A720774	30.285	1.58	0	1	0	1	6	9	7.149	60.4	178.4	30	31	0	0	31	13.36	165	268	1	0	1	0	0	0	0	80	80	100	4	0	1	0	0	0	0	1	2	1	5	4	160	0	3	1	1
1	6498455	万昀之女	A694621	30.285	1.6	1	1	0	1	9	9	7.067	69.4	60.1	41	32.7	0	1		16.64	164	316	1	0	1	0	0	0	1	70	70	80	16	0	1	0	0	0	0	0	0	3	12	9	120	0	3	1	1
0	6860412	肖发梅之子	A720589	30.285	1.9	0	0	0	1	6	9	7.163	62.3	136.1	49	36.7	0	1		2.64	194	269	1	0	0	0	0	0	0	80	80	100	4	0	0	0	0	1	0	0	0	0	5	5	130	0	3	0	0
0	7588009	袁书芳之子	A751400	30.285	1.65	0	0	0	1	8	9	7.122	70	133.2	51	28.2	1	1		7.73	131	194	1	1	1	0	0	0	0	70	90	105	16	1	1	0	0	0	0	0	2	0	16	16	150	0	4	1	1
0	7152393	刘维杰之女	A741053	30.428	1.05	0	1	0	1	9	9	7.201	58	57	88	33.2	1	0		4.61	196	119	0	0	1	0	1	0	0	80	90	110	3	0	1	0	0	1	0	0	0	2	3	1	135	0	3	0	0
0	6450155	叶翠萍之女	A690481	30.428	1.34	0	1	0	1	8	9	7.161	69.6	326	43	37.6	1	1		11.11	135	344	1	0	0	0	0	0	0	65	80	110	11	0	1	0	0	0	0	0	0	0	11	11	130	0	3	0	0
1	6419642	刘小凤之子	A683204	30.571	1.5	0	0	0	1	5	8	7.143	63.4	86.9	53	29.6	1	0		11.74	202	217	1	1	1	0	0	0	0	60	75	90	5	0	1	0	0	0	1	0	0	3	5	2	140	0	4	0	0
0	7859212	A826277	丁秀秀之女	30.571	1.39	0	1	0	0	9	10	7.05	79.2	78.3	49	32.7	1	1		6.17	130	289	1	0	1	0	0	0	0	70	85	105	4	0	1	0	0	0	0	0	2	0	4	4	145	0	4	0	0
0	6599586	李欢欢小子	B701490	30.571	1.4	0	0	1	1	5	8	7.067	66.8	160.5	90	31	1	1	31	9.58	159	264	1	0	0	0	0	0	0	80	100	130	5	0	1	0	0	0	0	0	2	0	1	1	100	0	3	0	0
0	7721405	杨莉莎小子	B795446	30.571	1.38	0	0	1	1	9	10	7.23	59.2	134	36	31.2	1	1		12.78	147	220	1	0	0	0	0	0	0	80	100	120	6	1	1	0	0	0	0	0	2	0	7	7	150	0	4	0	0
1	7424608	李卿小子	B767328	30.571	1.49	0	0	1	0	9	9	7.2	52	119	62	29	0	0	29	11.53	149	224	1	0	0	0	1	0	0	70	80	100	8	1	1	0	0	0	0	0	0	0	30	30	150	0	4	0	0
0	7425895	刘文娟之子	A768914	30.571	1.46	1	0	0	1	1	4	7.221	46.5	186.7	38	42.8	1	1		13.42	183	212	1	0	0	0	0	0	0	60	75	110	1	0	1	0	0	0	1	1	2	0	2	2	75	0	3	0	0
0	7016912	李小妹之子	A729850	30.571	1.8	0	0	0	1	9	10	7.126	66.8	56.8	25	35.6	0	0		12.5	183	130	0	0	1	0	0	0	0	60	70	80	2	0	1	0	0	0	1	0	2	3	5	2	130	0	3	0	0
1	6634585	袁芳之子	A703923	30.571	1.9	0	0	0	1	3	7	7.252	36.6	55	42	25.4	1	1		7.37	126	199	1	1	1	0	0	0	1	70	76	90	5	0	1	0	0	0	1	0	0	0	1	1	76	0	3	0	0
0	6609360	占晓燕小子	B700071	30.714	1.68	0	0	1	1	8	9	7.161	72.5	23.5	32	30.1	1	0	30.1	16.45	197	142	0	1	0	0	0	0	0	60	70	80	3	0	1	0	0	0	0	0	2	0	3	3	70	0	3	0	0
0	7220484	李玲君之子	B616545	30.714	1.8	0	0	0	1	7	8	7.309	42.8	66.4	18	28.6	1	0	28.6	3.98	133	276	1	1	0	0	0	0	0	60	60	80	3	0	1	1	1	0	0	0	2	0	4	4	100	0	3	0	0
0	7595210	盛仁爱之子	B689630	30.857	1.6	0	0	0	1	5	9	7.159	56.1	52.3	32	28.6	1	1		4.64	158	104	0	0	0	0	1	0	0	60	75	90	5	0	1	0	0	0	0	0	2	0	2	2	140	0	3	0	0
0	7398331	龚哑玲小子	B765805	30.857	1.8	1	0	1	1	5	8	7.073	44	95.9	33	28.4	0	0		11.25	170	205	1	0	0	0	0	0	0	70	80	100	3	0	1	0	0	0	0	1	2	1	5	4	140	0	3	0	0
0	7167483	魏杨之子	A578093	30.857	1.69	1	0	0	1	1	7	7.169	56.6	76	46	34.9	1	1	34.9	6.43	165	172	1	1	0	0	0	0	0	70	95	100	1	0	1	1	1	1	0	1	0	0	1	1	95	0	3	0	0
0	6520924	闵玉珍之女	A696302	30.857	1.5	0	1	0	0	5	7	6.969	59.6	59.2	48	26.4	1	1		18.55	150	186	1	0	1	1	0	0	0	60	70	80	11	0	1	0	0	0	0	0	2	0	11	11	125	0	3	0	0
0	7258852	蔡蜜大子	A749053	31	1.25	0	0	1	1	5	8	7.257	33	100.8	47	26.2	0	0		3.26	137	158	1	1	1	0	0	0	0	80	95	120	8	0	1	0	0	0	0	0	2	0	6	6	130	1	3	0	1
0	6824912	胡秀梅之子	A332698	31	1.45	0	0	0	1	9	9	7.138	61.2	162.9	34	31.8	0	1		4.82	160	219	1	0	1	0	0	0	1	70	80	100	1	0	1	0	0	0	1	0	2	3	4	1	130	0	3	0	0
0	7319618	陈曼曼之子	A756756	31	1	0	0	0	1	8	9	7.199	61.2	65.9	74	30.2	1	1		6.38	152	92	0	0	1	0	1	0	1	70	85	100	18	0	1	0	0	1	0	0	2	0	9	9	120	1	4	1	1
0	6817201	龚海兰之子	A716998	31	1.4	0	0	0	1	8	9	7.265	50.5	207.2	36	36	0	1	28.2	13.04	150	245	1	0	1	0	0	0	1	60	75	90	8	0	1	0	0	0	0	0	0	1	9	8	160	0	4	1	1
0	7528635	赵家媛之子	A780721	31	1.5	0	0	0	1	5	8	7.262	41.9	103	46	29.6	1	1		9.11	147	153	1	1	1	0	0	0	0	70	80	105	5	0	0	0	0	0	0	0	1	0	5	5	135	0	4	0	0
0	7307371	汤的之女	A755894	31	1.5	0	1	0	1	4	8	7.201	53.2	77.4	36	30.4	0	0	37.7	13.49	129	186	1	0	1	0	0	0	1	60	80	80	8	1	1	0	0	1	0	0	0	3	9	6	140	0	2	1	0
0	6999534	欧阳孪贞之子	A728533	31	1.68	0	0	0	1	6	9	7.301	44.9	60.1	21	25.8	1	1	25.8	6.92	124	278	1	1	0	0	0	0	0	70	80	95	3	0	1	1	1	0	0	0	0	0	4	4	105	0	3	0	0
0	7216732	葛冬梅之子	A744856	31	2.2	0	0	0	1	8	9	7.033	75.8	79.7	21	35.9	0	1		4.94	136	199	1	0	0	0	0	0	0	65	80	93	4	0	1	1	1	1	0	0	2	1	4	3	125	0	3	1	0
0	7557387	刘娟大子	A781989	31.285	0.85	0	0	1	1	7	9	7.197	51.6	111	89	34.8	0	0	34.8	4.97	192	78	0	0	1	0	1	0	1	80	100	120	8	1	1	0	0	0	0	0	0	1	3	2	120	1	4	0	0
0	7790903	A392121	肖琴之女	31.285	1.49	0	1	0	0	8	9	7.097	86.3	67.9	30	29.6	0	0	29.6	31.11	153	301	1	1	0	0	0	0	0	90	105	120	1	0	1	0	0	0	0	0	0	1	1	0	105	0	4	0	0
0	6674398	罗文丽之女	A706904	31.285	1.5	0	1	0	1	7	9	7.404	25.3	45.2	36	26.2	1	0	26.2	8.3	143	211	1	0	1	0	0	0	0	60	80	100	1	0	1	0	0	0	0	0	2	0	1	1	80	0	3	0	0
0	7029845	余静之大女	A728446	31.285	1.66	0	1	1	1	8	9	7.113	66.6	83.2	28	27.1	1	0		9.5	117	138	0	0	1	0	0	0	0	70	75	105	5	1	1	0	0	1	0	0	2	2	8	6	150	0	3	1	0
0	7029600	曾玲之子	A731007	31.285	1.75	0	0	0	1	4	7	7.163	43.5	59.1	24	28.2	1	0	28.2	13.17	111	153	1	0	0	0	0	0	1	80	135	120	2	0	1	0	0	0	0	0	0	0	3	3	120	0	3	0	0
0	7282942	杨慧娟大女	A753602	31.285	1.88	1	1	1	1	6	8	7.171	39.6	42.1	92	32.9	1	0	37.3	12.68	125	347	1	0	1	0	0	0	0	70	90	110	36	0	1	0	0	0	0	0	0	0	32	32	140	0	3	1	1
0	7372373	黄思琪之子	A762824	31.428	1.7	0	0	0	1	9	9	7.101	56.8	70.4	24	27.4	0	0	27.4	10.35	107	178	1	0	0	0	0	0	0	60	80	100	1	0	1	0	0	0	0	1	2	0	2	2	80	0	3	0	0
0	6724500	杨勤大子	A705611	31.428	1.65	0	0	1	1	10	10	7.34	39.2	97.6	38	31.5	1	0		7.69	160	229	1	1	1	0	0	0	0	80	80	90	3	0	1	0	0	0	0	0	0	1	4	3	130	0	3	0	1
0	6541110	龚跃兰之女	A697656	31.571	1.29	0	1	0	1	6	8	7.221	41.5	36.6	40	32	1	1		5.51	161	151	1	1	0	0	0	0	0	70	80	90	4	0	1	0	0	0	1	0	0	0	4	4	110	0	3	0	0
0	7355611	夏凯玲之子	A760918	31.571	1.74	0	0	0	1	7	9	7.463	30.2	158.3	24	27.5	1	0	27.5	29	222	300	1	0	1	0	1	0	0	60	80	100	1	0	1	0	0	0	0	1	0	0	2	2	80	0	3	0	0
1	6745639	周廷梅大女	A698525	31.571	1.63	0	1	1	1	9	10	7.295	47.4	56.2	31	29.7	0	0		6.97	115	225	1	0	1	0	0	0	1	80	100	120	4	1	1	0	0	0	0	0	2	2	4	2	120	0	3	0	0
0	7792486	B745628	钟睿之子	31.571	1.71	0	0	0	0	10	10	7.137	66	65	34	30	0	1	31.9	8.99	132	445	1	0	1	0	0	0	1	70	85	120	8	0	1	0	0	0	0	0	2	1	8	7	155	0	4	0	0
0	6722073	付婷之子	A709976	31.571	1.74	0	0	0	0	9	9	7.034	76.5	207.9	26	33.8	1	1	33.8	17.03	134	303	1	0	1	0	0	0	0	70	60	80	1	0	1	0	0	0	0	0	2	1	2	1	70	0	3	0	0
0	7882396	A831051	罗艳之子	31.571	2	0	0	0	1	9	9	7.166	62.9	177.2	18	26.7	1	0	26.7	22.86	171	294	1	0	0	0	0	0	0	70	80	95	1	0	1	0	1	0	0	0	0	0	1	1	80	0	4	0	0
1	7297479	石星星大子	A752758	31.714	0.58	0	1	1	0	8	9	7.222	61.1	146	40	25.2	1	1	25.2	7.85	118	292	1	1	1	0	0	0	0	70	80	100	8	1	1	2	0	0	0	0	0	0	7	7	130	1	3	0	0
0	7817291	B799614	夏丽小子	31.714	1.85	0	0	1	1	9	10	7.19	58.2	97	24	32.1	0	0		10.32	132	428	1	0	0	0	0	0	0	70	90	110	2	0	1	0	1	0	0	0	0	2	4	2	130	0	4	0	1
0	7903605	A835479	李美丹之子	31.714	2.1	0	0	0	0	9	10	7.216	53.5	160	30	30.7	0	0	30.7	14.87	230	185	1	1	0	0	0	0	0	70	90	110	2	0	0	0	1	0	0	1	0	1	3	2	120	0	3	0	0
0	7886049	A742298	吴飞英之子	31.714	2.2	0	0	0	1	7	10	7.209	59.9	60.8	30	26.3	1	0	26.3	13.03	141	151	1	0	0	0	0	0	0	70	80	100	1	0	1	0	0	0	0	0	2	0	1	1	80	0	3	0	0
0	7541849	毛紫贤之女	A782420	31.857	1.875	0	1	0	1	7	9	7.175	65.3	73.6	19	27.5	0	0	27.5	8.7	148	139	0	0	1	0	0	0	0	60	80	100	2	0	1	0	0	0	0	0	0	2	5	3	130	0	3	0	0
0	6838815	刘芳之子	A718641	31.857	1.55	0	0	0	1	9	9	7.143	61.3	243.8	30	39.4	0	1		14.04	147	225	1	1	0	0	0	0	1	70	90	110	8	0	1	0	0	0	0	0	2	1	8	7	130	1	4	1	1
0	7842232	A824023	金炉艳之子	31.857	1.57	0	0	0	0	9	9	7.124	78.7	240.7	27	31	1	1	31	10.24	221	155	1	0	0	0	0	0	0	70	85	115	1	0	1	0	0	0	0	0	0	0	2	2	85	1	3	0	0
0	7848640	A827548	邓书军之女	32	1.09	1	1	0	1	1	5	7.006	34.1	141	54	35.1	1	0	35.1	10.6	168	278	1	0	0	0	0	0	0	70	90	110	1	0	1	0	0	0	0	0	0	0	1	1	90	0	4	0	0
0	6452232	熊香莲之子	A690841	32	1.3	0	0	0	1	2	4	7.381	31.1	109.3	39	33.2	1	0	33.2	8.63	164	190	1	0	0	0	0	0	0	80	80	110	1	0	1	0	1	1	0	0	0	0	1	1	80	0	3	0	0
0	7849911	A827447	闵玲之子	32	1.4	1	0	0	1	4	8	7.17	29.3	163	29	38.9	1	1		6.03	180	181	1	0	0	0	0	0	0	80	90	100	5	0	1	0	0	0	0	0	0	0	4	4	130	0	3	0	0
[truncated: 31 more columns]

## Sheet: 23至28胎龄
撤机结局	病人ID	住院号	姓名	胎龄	产重（克）	SGA	性别0男1女	多胎儿	分娩方式	Apgar-1	Apgar-5	入室PH	入室PaCO2	入室PaO2	住院总时长	首次ALb	初次呼吸机模式	首次有创呼吸机模式	拔管前72hALb	撤机前72hWBC	撤机前72hHb	拔管前PLT	PLT分级	插管前3级胸片以上	PDA（＞1.5mm）	III级以上颅内出血	消化道出血	肺不张	休克	D1液体量	D2液体量	D3液体量	总有创时长	辅助生殖	产前地塞米松给药0无1有	产前胰岛素使用0无1有	GDM0无1有	妊娠高血压0无1有	前置胎盘0无1有	胎盘早剥0无1有	母亲UU感染	有创前无创时长(d)	首次拔管日龄	本次有创时长	首次拔管当天液体ml/kg	撤机前呼吸机模式0常频1高频	撤机后呼吸机模式（1高流2CPAP2Nippv4nHFO）	拔管静脉激素0无1有	拔管雾化0无1有
1	7171298	熊雅鑫之子	A742969	23.571	0.8	0	0	0	0	5	9	6.828	98.6	95.3	116	26.9	1	0	26.9	32.79	144	202	1	1	1	0	1	0	0	80	90	105	48	1	0	0	0	1	0	0	2	0	7	7	150	0	4	0	1
1	7408039	崔勤大女	A752279	25	0.6	0	1	1	1	6	8	7.331	38.4	171.4	142	26.6	1	0	26.6	19.29	140	215	1	0	1	0	1	0	0	80	90	100	19	1	1	0	0	0	0	1	0	0	2	2	100	0	4	0	0
1	6577933	杨小华之女	A694170	25	0.755	0	1	0	0	7	9	7.343	52.1	66.5	8	24.3	0	0	24.3	45.13	105	233	1	0	1	0	0	0	1	80	100	120	7	1	0	1	1	0	0	0	2	1	5	4	163	0	3	0	0
1	7106433	龚盛菊之女	A735108	25	0.75	0	1	0	1	6	9	7.363	44.2	51.9	86	35.1	1	0		20.37	167	208	1	1	1	0	1	0	0	70	90	110	22	0	1	0	0	1	0	0	2	0	5	5	130	0	4	0	0
0	7136100	朱红梅之子	A734427	25	0.95	0	0	0	1	5	8	7.348	34	54.8	94	25.6	0	1	25.6	5.43	161	171	1	0	0	0	1	0	0	80	100	120	4	0	1	0	0	0	1	0	0	0	10	10	80	0	3	0	0
1	7631302	尚莉之女	A790990	25.142	0.58	0	1	1	0	8	9	7.222	61.1	146	112	25.9	1	0		14.04	147	225	1	0	1	0	0	0	1	90	90	110	40	1	1	0	0	0	0	0	0	0	15	15	155	1	4	1	0
0	7720346	A716357	曹丽萍之女	25.142	0.745	0	1	0	0	9	10	7.326	39	110.1	104	29.6	0	1		17.88	157	333	1	1	0	0	0	0	0	70	85	100	14	1	1	0	0	0	0	0	0	2	12	10	160	0	4	0	0
0	7387225	廖子颖之子	A764348	25.285	0.81	0	0	0	0	6	9	7.288	41	149.5	97	36.7	1	0		20.32	126	196	1	0	0	0	0	0	0	80	80	100	7	0	0	0	0	0	0	0	0	0	8	8	150	0	3	0	1
1	7624183	杨洪艳大女	A793214	25.428	0.59	0	1	1	0	6	9	7.268	45.8	43.4	22	29.2	1	1		13.12	161	276	1	0	1	0	1	0	0	80	90	110	1	1	1	0	0	0	0	0	2	0	1	1	90	1	4	0	0
0	6740353	李珺之子	A620770	25.428	0.835	0	0	0	0	5	7	7.492	26.4	93.2	95	23.6	1	1		4.71	170	154	1	1	1	0	0	1	0	90	100	130	34	0	1	0	0	0	0	0	2	0	1	1	90	1	3	0	0
0	7574244	叶桂平之子	A787012	25.428	0.8	0	0	0	0	5	8	7.301	42.3	97.9	93	29.3	1	1	29.8	57.95	144	284	1	0	0	0	0	0	0	80	90	110	24	0	1	0	0	0	0	0	2	0	10	10	160	0	4	0	1
0	7216974	徐惠大子	A521864	25.428	0.7	1	0	1	0	5	8	7.023	67.9	34.7	68	29	1	1		13.78	105	231	1	0	1	0	0	0	0	85	95	110	11	0	1	0	0	0	0	0	0	0	22	22	120	1	3	0	1
0	7624184	杨洪艳小子	B793214	25.428	0.82	0	0	1	0	3	6	7.254	29.9	88.7	90	26.6	1	1		24.48	119	341	1	0	1	0	0	0	1	80	80	90	32	1	1	0	0	0	0	1	0	0	25	25	160	0	4	0	0
0	7216995	徐惠小子	B521864	25.428	1.035	0	0	1	0	3	6	7.25	45.6	242.7	78	23.1	1	1		7.68	145	137	0	1	0	0	0	0	0	80	80	100	28	1	1	0	0	0	0	0	0	0	48	48	130	1	4	0	1
1	7193938	吕游之子	A743447	25.571	0.75	0	0	0	0	6	8	7.162	54.4	81.1	108	27.9	1	0	35.5	24.41	116	248	1	0	0	0	0	0	0	80	100	120	22	0	1	1	1	1	0	1	2	0	10	10	150	0	4	1	1
1	6997183	蔡林燕大女	A716814	25.571	0.85	0	1	1	0	7	8	7.281	40	71.9	27	31.6	1	0	28.7	11.27	112	165	1	1	1	1	0	1	0	60	72	80	25	1	1	0	0	0	0	0	1	0	16	16	145	0	4	1	1
1	7724600	A800368	杨西之子	25.714	0.85	0	0	0	0	5	8	7.479	31.4	49.6	93	26.8	0	0		19.87	152	225	1	1	0	1	1	0	1	70	90	110	28	1	1	0	0	0	0	1	0	0	8	8	150	0	4	0	0
1	7509992	罗朝云之子	A777722	25.714	0.85	0	0	0	0	1	6	6.953	67.4	71.3	101	31.3	1	1	26.2	15.76	117	196	1	0	1	1	1	0	0	80	90	110	61	0	0	0	0	0	0	0	2	0	8	8	155	1	4	0	0
0	6900528	舒珊之子	A605006	25.714	0.8	0	0	0	1	8	9	7.262	49.3	68.2	76	28.1	1	1	27.4	15.32	106	208	1	1	1	0	0	0	0	80	100	120	20	0	1	0	0	0	1	0	2	0	20	20	125	0	4	1	0
1	6834171	陈盼之子	A715616	25.857	0.72	0	0	0	1	5	8	7.334	27	188.8	90	27.8	1	1		5.13	146	94	0	1	1	0	0	1	0	80	115	147	15	0	1	0	0	0	1	0	0	0	5	5	155	1	3	0	1
0	7478427	魏欣蓓大子	A766235	25.857	0.73	0	0	1	0	4	7	7.249	30.3	115	110	32.5	1	1		16.97	108	174	1	0	1	0	0	0	0	80	80	100	35	0	1	0	0	0	0	0	2	0	11	11	120	0	4	0	0
0	7390051	吴娟娟大女	A764816	25.857	0.8	0	1	1	0	5	8	7.278	54.7	102.6	86	23.6	1	1		59.94	177	273	1	0	1	0	0	0	0	60	70	100	16	0	0	0	0	0	0	0	2	0	4	4	130	0	3	0	0
0	7033541	刘晓露之子	A700689	25.857	0.85	0	0	0	0	6	9	7.345	31.9	78.8	79	28.7	1	1		15.49	175	312	1	0	0	0	0	0	0	100	120	120	4	1	0	0	0	0	1	1	2	0	2	2	122	1	4	0	0
1	6685117	陈华舒之子	A707775	25.857	0.93	0	0	0	0	8	8	7.073	69.8	198.6	15	25.3	0	0		20.03	121	190	1	1	1	1	0	1	0	80	95	130	9	0	1	0	0	0	0	0	2	2	3	1	160	0	4	0	1
0	7390060	吴娟娟小女	B764816	25.857	0.75	0	1	1	0	5	8	7.401	39.7	130.4	86	25.2	1	1		23.16	145	195	1	1	1	0	0	0	0	80	90	105	11	0	1	0	0	0	0	0	2	0	12	12	130	1	4	0	1
1	6421068	王婧之子	A688321	25.857	0.92	0	0	0	0	5	8	7.332	40.8	47.4	46	28.5	1	1	28.5	15.87	230	301	1	1	1	1	0	0	0	70	90	110	34	0	1	0	0	0	0	1	0	0	1	1	90	0	3	0	0
1	6370414	柳慧敏大子	A684870	25.857	0.94	0	0	1	0	9	9	7.293	48.6	81	84	24.7	1	0	24.7	11.8	138	248	1	0	1	1	0	0	0	80	100	130	23	1	0	0	0	0	0	0	2	0	1	1	90	0	4	0	0
0	7478429	魏欣蓓小子	B766235	25.857	0.62	0	0	1	0	5	9	7.331	47.4	154	124	30.4	0	0		27.02	171	266	1	0	0	0	0	0	0	80	90	110	60	0	1	0	0	0	0	0	1	0	53	53	155	0	3	0	0
1	7766572		谢述玢之子	25.857	1.02	0	0	0	0	4	6	7.422	42.9	39.7	101	31.8	1	1	26.7	18.31	169	288	1	0	1	1	0	1	0	80	100	120	48	0	0	0	0	0	0	0	1	0	44	44	150	0	4	0	1
1	7104117	熊翔宇小女	B732337	26	0.85	0	1	1	1	5	9	7.414	31.9	131.2	51	29.8	1	0	29.8	20.49	163	163	1	0	1	0	0	0	1	80	90	90	6	1	1	0	0	0	1	0	1	0	1	1	90	0	4	0	0
0	7104121	熊翔宇大子	A732337	26	0.85	0	0	1	1	6	9	7.377	39.1	128.1	51	31.5	1	0	31.5	10.81	146	237	1	0	0	0	0	0	0	90	100	90	34	1	1	0	0	0	1	0	2	0	1	1	100	0	3	0	0
0	7261511	程苏琴之子	A419250	26	1	0	0	0	0	6	8	7.202	39.6	271.1	72	24.7	0	1	32.6	20.79	117	462	1	0	1	0	0	0	0	80	100	120	10	0	1	0	0	0	0	0	2	2	13	11	130	1	3	0	1
0	7879318	A744894	张卫凌大子	26.142	0.8	0	0	1	1	7	9	7.245	49.6	489.1	21	32.1	1	0	32.1	8.25	150	109	0	1	0	0	1	1	1	75	90	110	9	1	1	0	1	0	0	0	0	0	1	1	90	0	4	0	0
0	7496897	郭倩之子	A774103	26.142	0.85	0	0	0	0	4	7	7.298	26.8	150.1	106	25.8	1	1		18.49	184	90	0	1	1	1	0	0	1	80	120	100	32	0	1	0	0	0	0	0	0	0	7	7	150	0	3	0	0
0	7312538	涂丹之大女	A746459	26.142	0.75	0	1	1	0	3	7	7.366	43.1	84.3	79	28.7	1	0		21.46	130	347	1	0	0	0	0	0	0	80	90	100	10	1	1	0	0	0	0	0	0	0	10	10	120	0	3	0	1
0	7312537	涂丹之小子	B746459	26.142	0.9	0	0	1	0	3	7	7.38	40.2	72.8	109	24.8	1	1		12.83	135	245	1	0	1	0	1	0	1	80	90	105	14	1	0	0	0	0	0	0	0	1	13	12	155	0	4	0	1
0	7331148	黄玉丹大女	A752340	26.142	0.63	1	1	1	1	7	8	7.223	25	88	84	27.5	1	1		26.04	132	303	1	1	0	0	0	0	1	90	100	120	20	1	0	0	0	0	0	1	0	0	21	21	137	1	3	1	1
0	7331149	黄玉丹小女	B752340	26.142	0.75	0	1	1	1	7	8	7.149	47	82.2	87	26	1	1		18.63	118	386	1	0	1	0	0	0	0	90	90	110	25	1	0	0	0	0	0	1	0	0	25	25	140	0	4	1	1
1	6501254	张婷小女	B694830	26.285	0.72	0	1	1	0	4	6	7.018	74.8	117.7	97	27.7	1	0	27.7	7.14	163	147	0	1	0	0	0	0	0	80	115	115	24	0	1	0	0	0	0	0	2	0	4	4	150	0	3	0	0
0	7321151	吴嘉妮小女	B751852	26.285	0.82	0	1	1	1	8	9	7.203	49.1	144.7	88	21.3	0	1		16.88	136	263	1	0	0	0	0	0	0	80	100	120	5	1	1	0	1	1	1	0	2	3	10	7	150	0	4	1	0
0	6958922	章伟伟大子	B722257	26.285	0.8	0	0	1	0	5	7	7.335	38.6	84.1	77	29.3	1	0	30.3	11.56	129	163	1	1	1	0	0	1	0	95	38	115	12	0	1	0	0	0	0	0	0	0	12	12	140	0	3	1	1
0	7321150	吴嘉妮大子	A751852	26.285	0.92	0	0	1	1	8	9	7.294	46.6	70.1	90	28.5	1	0	28.5	5.84	156	149	0	0	1	0	0	0	0	80	95	115	2	1	1	1	1	0	0	1	0	0	2	2	115	0	4	0	0
0	6542810	程杨娟之女	A697635	26.428	0.72	0	1	0	0	6	8	7.317	25.5	211.1	86	27.2	1	1		21.51	124	162	1	1	1	0	0	0	0	100	110	132	9	0	1	0	0	0	0	0	2	0	10	10	170	0	4	0	0
0	6524694	胡娟之子	A682935	26.428	0.94	0	0	0	0	6	7	7.08	68.2	101.4	78	28.3	1	0		21.19	167	257	1	0	1	0	1	0	0	80	100	120	9	0	1	0	1	0	0	0	2	1	1	0	140	0	4	0	1
1	7715904	A805474	黎彩丽之子	26.571	0.8	0	0	0	1	7	8	7.231	56.5	49.8	92	35.9	1	1	35.9	13.94	155	269	1	0	0	0	0	0	0	60	80	100	7	0	1	0	0	0	0	0	0	0	3	3	130	0	4	0	0
0	6740020	揭惠兰之女	A711032	26.571	0.9	0	1	0	0	8	8	7.237	55.2	67.3	33	24.4	1	0		27.11	162	249	1	1	1	0	0	0	0	70	80	100	9	1	1	0	0	0	1	0	2	0	4	4	120	0	4	0	0
1	7307354	伍星平大子	A754662	26.571	0.85	0	0	1	0	3	8	7.367	41.2	164.2	97	29	1	1		17.44	147	224	1	0	1	0	0	0	0	80	90	105	37	1	1	0	1	0	0	0	2	0	15	15	155	0	3	0	1
0	6647493	曹红之子	A704703	26.571	1.05	0	0	0	0	6	7	7.415	36.6	174.5	60	30.7	1	0		11.2	169	299	1	0	1	0	0	0	0	75	90	105	1	0	1	0	0	0	0	1	2	0	1	1	100	0	3	0	0
0	6720348	万颖君之子	A708093	26.571	1.055	0	0	0	0	7	9	7.384	33.6	134.2	78	24.7	1	0		19.05	118	185	1	0	1	0	0	0	0	75	95	115	3	1	1	0	1	0	0	0	0	0	2	2	95	1	4	0	0
0	7307365	伍星平小女	B754662	26.571	0.94	0	1	1	0	3	8	7.395	37.5	114.5	97	27.4	1	1		18.71	135	411	1	1	1	0	0	0	0	80	90	110	29	1	1	0	0	0	0	0	0	0	26	26	150	1	4	1	0
0	7540704	席海涛之子	A782374	26.571	1.05	0	0	0	0	4	8	7.396	38.6	151	83	21.7	1	0		16.18	160	223	1	0	1	0	0	0	0	80	100	120	23	0	0	0	1	0	0	0	0	0	23	23	150	1	4	0	0
0	7441185	邹红花之女	A704567	26.714	0.8	0	1	0	0	5	7	7.222	44.8	97.8	97	29.1	1	1	29	28.22	137	182	1	0	0	0	0	0	0	80	90	110	9	0	0	0	0	0	0	0	0	0	10	10	150	1	4	1	0
0	7775390	A815331	王玢栀之女	26.714	0.805	0	1	0	0	5	8	7.349	41	97.8	78	29.2	1	0	23.2	47.47	153	240	1	0	1	0	0	0	0	70	90	110	3	0	0	0	0	0	0	0	0	0	3	3	130	0	4	0	0
1	7282397	潘小招小女	B753512	26.714	0.84	0	1	1	0	8	10	7.226	45.5	70.8	75	24.2	0	0	24.2	6.06	208	164	1	0	1	0	0	0	1	80	90	120	4	1	1	0	1	0	0	0	2	1	2	1	90	0	3	0	0
1	7694113	李建珠之子	A803182	26.714	0.97	0	0	0	0	8	10	7.393	24.2	93.3	11	26.7	1	1		8.48	156	168	1	1	0	1	0	0	0	80	110	120	7	0	1	0	0	0	0	0	0	0	7	7	150	0	4	1	0
0	7751198	A775489	徐金花之子	26.714	0.88	0	0	0	0	3	5	7.113	57.9	90.8	128	25.9	1	0		14.04	147	225	1	1	0	0	0	1	0	90	110	130	52	0	1	0	0	0	0	0	0	0	57	57	150	0	4	0	1
0	7394759	傅苗苗小子	B765468	26.857	0.735	0	0	1	0	4	8	7.32	33.1	130.9	95	26.8	1	0	26.8	7.26	153	154	1	1	1	0	0	0	0	70	70	80	10	1	1	0	0	0	0	0	0	0	6	6	120	0	3	0	0
1	6891432	肖秋素大子	A722280	26.857	0.8	0	0	1	1	7	9	7.354	50.9	121.1	81	28.8	1	0	28.8	14.04	147	225	1	1	0	0	0	0	0	80	100	120	11	0	0	0	1	0	0	0	1	0	4	4	130	0	3	0	0
0	7363507	马颜敏小女	B761838	26.857	0.9	0	1	1	0	4	8	7.365	41	134.9	74	44.9	1	1		9.56	156	254	1	0	0	0	0	0	0	90	105	120	3	0	1	0	0	0	0	0	0	0	3	3	120	0	3	0	0
0	7394754	傅苗苗大女	A765468	26.857	0.85	1	1	1	0	4	8	7.35	37.1	106.2	95	35.9	1	0	35.9	11.25	177	141	0	1	0	0	0	0	0	85	100	110	7	1	1	0	0	0	0	0	2	0	7	7	140	1	3	0	0
0	7811248	A821951	王代芬之女	26.857	0.9	0	1	0	0	5	8	7.218	46.8	107	64	29.5	1	0		23.81	108	124	0	1	1	0	0	0	0	80	90	100	5	0	1	0	0	0	0	0	0	0	6	6	160	0	4	0	0
0	7411650	饶利红小女	B533291	26.857	0.95	0	1	1	0	6	9	7.436	27.1	141	66	26.7	1	0		6.19	131	211	1	0	1	0	0	0	0	70	90	100	2	1	0	0	0	0	0	0	0	0	2	2	150	0	3	0	0
0	7833723	A714008	陈蕾之女	26.857	1.025	0	1	0	0	5	8	7.275	44.7	123	74	30.6	1	1		13.77	158	304	1	0	1	0	0	0	0	80	100	100	1	0	1	0	0	0	0	0	2	0	1	1	80	0	4	0	0
0	7383790	徐正云小女	B764109	26.857	1.115	1	1	1	0	7	8	7.25	40.6	89.8	70	31.5	0	1		14.67	154	260	1	0	0	0	0	0	0	80	80	95	2	1	1	0	0	0	0	0	2	0	2	2	95	0	3	0	0
0	7805368	B818012	王文小女	26.857	1	0	1	1	0	8	9	7.368	37.4	61.8	98	28.6	1	1	31	22.46	165	322	1	1	1	0	0	1	1	80	95	105	16	1	1	0	0	0	0	0	0	0	16	16	150	1	4	0	1
0	7411658	饶利红大女	A533291	26.857	1.215	0	1	1	0	6	9	7.393	32.1	166	66	26	1	0	26	12.45	188	286	1	0	1	0	0	0	0	70	90	110	1	1	1	0	0	0	0	0	0	0	1	1	90	0	3	0	0
1	7413742	彭洁之子	A767573	26.857	1.07	0	0	0	0	9	9	7.16	65.4	48.3	28	24.1	1	1	24.1	32.64	136	202	1	1	1	1	0	0	1	90	102	112	27	0	0	0	0	0	0	0	2	0	27	27	130	1	3	0	0
1	7286712	罗娜之子	A752375	27	0.69	0	0	0	1	5	8	7.478	26.1	62.5	43	29.8	1	1		7.46	178	131	0	0	0	0	0	0	0	85	95	110	41	0	1	0	0	1	0	0	1	0	1	1	95	0	3	0	0
0	7508432	熊娜娜小女	B561252	27	0.93	0	1	1	1	9	9	7.211	51.9	65.2	87	25.5	0	1	36.2	18.12	155	347	1	1	1	0	1	0	0	80	90	100	16	1	1	0	0	0	0	0	2	0	16	16	125	0	3	1	0
1	6640646	李慧君大女	A704434	27	0.8	0	1	1	1	0	1	7.359	32.1	80.8	78	25.3	1	0	26	19.93	115	315	1	0	1	0	0	1	1	80	90	125	25	0	1	0	0	0	0	1	2	0	11	11	145	1	4	0	0
1	7467299	周珊之子	A772284	27	0.8	0	0	0	1	7	9	7.353	31.9	121	31	23	0	0		20.69	148	109	0	1	1	1	1	0	0	80	80	100	30	0	1	0	1	1	0	0	2	1	16	15	120	0	4	1	0
0	7300359	朱驿娴之女	A743414	27	0.9	1	1	0	0	6	9	7.276	40.9	104.6	66	32.1	1	0		11.91	138	171	1	0	0	0	0	0	0	80	90	100	2	0	0	0	0	0	0	0	1	0	2	2	120	1	3	0	0
0	7724423	A804435	黄丽萍之女	27	1.05	0	1	0	0	6	9	7.376	38.9	71.7	69	32.8	1	1	32.8	8.46	127	363	1	0	1	0	0	0	0	80	95	105	8	0	0	0	0	0	0	0	0	0	8	8	130	0	4	0	0
1	6498597	韩美红之子	A504088	27	1.1	0	0	0	0	5	8	7.03	80.4	235.8	83	28.8	0	0		14.04	147	225	1	0	1	0	0	0	0	60	70	80	27	1	1	0	0	0	0	0	0	2	18	16	150	0	4	1	1
1	6769683	谢蕾大女	A713270	27.142	0.845	0	1	1	0	7	8	7.286	39.8	86.7	17	29	1	1	30.7	13.6	148	197	1	1	1	0	0	0	1	80	97	117	15	1	1	1	1	0	0	0	2	0	8	8	160	0	4	0	0
1	7116307	屈江漁小子	A737630	27.142	1.06	0	0	1	0	6	5	7.322	40	182	73	28.1	0	0		10.58	120	164	1	1	0	0	0	1	0	80	90	110	15	1	1	0	0	0	0	1	0	0	8	8	160	0	3	0	0
0	7116345	屈江漁大女	B737630	27.142	1	0	1	1	0	4	4	7.237	39.6	49.8	80	31.3	1	1	37.3	10.86	142	198	1	1	0	0	0	0	1	70	80	100	25	1	1	0	0	0	0	1	2	0	25	25	150	1	4	1	1
0	6769684	谢蕾小女	B713270	27.142	1.05	0	1	1	0	7	8	7.279	37.3	321.8	17	29.1	0	0	29.8	15.02	128	305	1	0	1	0	0	0	0	80	100	120	11	1	1	1	1	0	0	0	2	0	17	17	150	0	4	0	0
0	7143434	刘晓燕之女	A312223	27.285	0.66	0	1	0	1	4	8	7.202	57.7	58.1	75	27.5	1	0		5.39	121	133	0	1	1	0	0	0	0	80	105	134	8	0	1	0	0	0	0	0	0	0	13	13	140	1	3	1	1
1	7220062	王玮之女		27.285	0.86	0	1	0	0	5	7	7.208	61.2	79	78	31.6	1	0	44.76	38.01	164	307	1	0	1	0	0	0	0	70	90	110	8	0	1	0	0	0	0	0	0	0	2	2	90	0	3	0	0
0	6879268	谭崯焕之子	A722244	27.285	1	0	0	0	0	9	9	7.274	49.2	389.7	66	30.4	1	0		19.56	150	146	0	0	1	0	0	0	0	80	100	120	5	0	0	0	1	0	0	0	2	3	9	6	130	0	4	1	0
0	7131621	张慧娟之子	A598575	27.285	1	0	0	0	0	7	8	7.399	26.5	99.4	82	31.2	1	1	31.2	22.9	168	482	1	0	0	0	0	0	0	100	100	120	1	0	1	0	0	0	0	0	2	0	1	1	100	0	3	0	0
0	6400318	刘意之子	A686701	27.285	1.13	0	0	0	0	7	8	7.215	48.7	131.3	88	31.3	1	1		17.11	137	290	1	0	1	0	0	0	0	80	85	90	13	0	1	0	0	0	0	0	1	0	13	13	150	0	3	0	0
0	7511774	邓佳之子	A439656	27.285	1.2	0	0	0	0	8	9	7.153	58.9	104.8	63	21.2	1	0		20.83	148	126	0	0	1	0	0	0	0	70	70	90	2	1	0	0	0	0	0	0	0	0	2	2	110	0	3	0	0
0	7534448	杨小芳大女	A746345	27.428	0.68	0	1	1	1	8	9	7.276	38.6	131	105	28.6	0	1		12.35	160	171	1	0	1	0	0	0	0	80	90	110	9	1	1	0	0	1	0	0	0	0	7	7	150	1	4	0	0
1	6807766	舒密小女	B716363	27.428	0.85	0	1	1	0	8	9	7.08	42	32.6	22	30.6	1	1	32.1	10.58	151	115	0	1	1	1	0	1	0	95	100	110	12	0	1	0	0	0	0	0	0	0	11	11	130	1	4	0	1
0	6450648	黄恬大子	A690669	27.428	0.95	0	0	1	0	6	7	7.19	57.7	50.2	101	23.7	1	0		54.13	159	242	1	0	1	0	0	0	0	70	90	110	4	0	1	0	0	0	0	0	2	0	11	11	140	0	3	0	0
0	6807757	舒密大女	A716363	27.428	1.35	0	1	1	0	8	9	7.265	29.5	45.9	60	30.6	1	1	30.6	7.6	149	128	0	0	0	0	0	0	0	70	85	105	1	0	1	0	0	0	0	0	0	0	2	2	90	0	4	0	0
0	7437355	肖金竹小女	B728150	27.571	1.1	0	1	1	1	7	9	7.346	46.6	68.9	67	33.2	0	0		6.06	121	136	0	0	1	0	0	0	0	80	100	120	5	1	1	0	0	1	0	0	2	1	7	6	130	0	3	0	1
0	6570490	何盼婷之子	A518683	27.571	0.75	0	0	0	0	5	7	7.193	52.8	186.2	124	25.2	1	1	35.7	13.2	115	313	1	1	1	0	0	1	0	80	100	125	79	0	1	0	0	0	0	0	2	0	79	79	150	0	3	1	1
0	7860297	A720135	张玲之子	27.714	1.1	0	0	0	1	5	7	7.266	51.8	141	72	33.6	1	0	33.6	6.97	133	174	1	0	0	1	0	0	0	70	80	100	3	1	1	0	0	0	0	0	0	0	3	3	130	0	4	0	0
0	7537032	雷明霞之女	A476667	27.714	0.95	0	1	0	1	8	9	7.282	54	102	87	38.2	0	0		41.64	171	260	1	0	1	0	0	0	0	80	100	120	1	0	1	0	0	0	0	0	0	0	2	2	100	0	4	0	0
0	7576055	黄小琴三女	C783341	27.714	0.98	1	1	1	1	5	8	7.4	35.9	79.6	62	28.3	1	0		7.54	136	245	1	0	1	0	0	0	0	80	100	120	3	0	1	0	0	0	0	0	0	0	3	3	120	0	4	0	0
0	7790579	A812259	吴露大子	27.714	1	0	0	1	1	9	9	7.26	47.2	111.3	73	29.8	1	1		5.17	132	157	1	1	1	0	0	0	0	80	90	105	6	0	1	0	0	0	0	0	0	0	6	6	135	0	4	0	0
0	7063935	周伏秋之子	A733907	27.714	0.95	0	0	0	1	5	8	7.121	57.9	87.2	82	20.6	0	0		10.54	147	210	1	0	1	0	1	0	0	80	80	80	7	0	1	0	0	0	0	0	0	3	11	8	140	0	4	1	0
0	7629014	吴荣桂之子	A794216	27.714	0.95	0	0	0	0	5	7	7.143	63.6	70.7	63	29.3	1	0		5.7	166	233	1	0	0	1	0	0	0	80	100	120	3	0	1	0	0	0	0	0	0	0	3	3	130	0	4	0	0
0	7790602	C812259	吴露三子	27.714	1	0	0	1	1	4	8	7.223	32.1	93.8	74	26.9	1	1		9.08	121	212	1	1	1	1	0	0	0	75	90	115	8	0	1	0	0	0	0	0	0	0	8	8	140	0	4	0	0
0	7576054	黄小琴大子	A783341	27.714	1.05	0	0	1	1	5	8	7.515	28.6	128	64	26.8	1	0		26.91	187	263	1	0	1	0	0	0	0	80	90	100	4	0	1	0	0	0	0	0	2	0	5	5	150	0	4	0	0
0	7790581	B812259	吴露二子	27.714	0.98	0	0	1	1	9	9	7.202	56.5	160.9	73	32.3	0	1	32.3	6.6	124	217	1	1	1	0	0	0	0	80	95	110	2	0	1	0	0	0	0	0	2	1	2	1	110	0	4	0	0
1	7112308	吴丰华之子	A737498	27.714	1	0	0	0	1	7	9	7.136	54.1	154.2	21	33.3	1	0		8.4	148	109	0	1	0	0	0	1	0	70	100	120	7	0	1	0	0	1	0	0	0	0	4	4	130	0	3	0	0
0	7576059	黄小琴二女	B783341	27.714	1	0	1	1	1	5	8	7.237	53.2	79.2	67	27.2	0	0		8.24	95	327	1	0	1	0	0	0	1	80	90	100	7	0	1	0	0	0	0	0	0	0	7	7	140	0	3	0	0
1	6975898	宋兰英之子	A726922	27.714	1.07	0	0	0	1	8	9	7.252	52.4	56.3	65	29	1	0		6.04	117	349	1	0	1	0	0	0	1	70	85	100	8	1	1	1	1	1	0	0	0	3	6	3	135	0	3	0	0
0	7576053	黄小琴小子	D783341	27.714	1.08	0	0	1	1	5	8	7.37	38	81.9	62	27.4	1	0	27.4	10.98	179	276	1	0	1	0	0	0	0	80	100	120	7	0	1	0	0	0	0	0	0	0	3	3	120	0	4	0	0
0	7839557	A822376	章伟燕之女	27.714	1.16	0	1	0	0	7	9	7.294	41.8	134.1	63	25.5	0	1		22.77	163	202	1	1	1	0	0	0	1	80	100	110	4	1	1	0	1	0	0	0	0	3	7	4	140	1	4	1	1
0	7179759	易海霞之子	A743917	27.714	1.05	0	0	0	0	6	9	7.151	36.9	124.8	59	29.7	1	1		14.04	147	225	1	0	0	0	0	0	0	80	85	95	14	0	0	0	0	0	0	1	0	0	12	12	150	0	3	0	0
0	7748412	A811548	张立娜之女	27.714	1.2	0	1	0	0	9	9	7.17	74.6	74	64	33	1	0		20.92	138	151	1	0	1	0	0	0	0	70	90	115	7	0	0	0	1	0	0	0	0	0	7	7	150	0	3	0	0
0	6919907	帅家敏之女	A725185	27.857	1.1	0	1	0	1	5	8	7.056	85.2	84	65	35.8	1	1		25.07	137	280	1	0	0	0	0	0	0	70	90	100	2	0	0	0	0	0	0	0	0	0	3	3	100	0	3	0	1
1	7156938	肖苏兰小子	B289743	27.857	1	0	0	1	1	5	9	7.07	67.2	84	107	21.9	0	0	21.9	11.3	151	192	1	0	0	0	1	1	1	80	95	110	11	0	1	1	1	0	0	0	2	1	3	2	110	0	3	0	0
1	7573449	李浩悦之子	A609488	27.857	1.36	0	1	0	0	7	6	7.216	47.7	102.8	83	29.4	1	1	39.4	7.07	156	100	0	0	0	0	1	0	0	75	80	100	5	0	1	0	0	0	0	0	2	0	4	4	120	0	4	0	0
0	7435494	刘成星之子	A769712	27.857	1.12	0	0	0	0	6	8	7.067	55.6	100.2	12	30.9	1	0		14.04	147	225	1	0	1	0	0	0	0	70	95	115	9	0	1	0	0	0	0	0	2	0	10	10	127	0	3	0	1
0	7022443	万丽娟之子	A730354	27.857	1.34	0	0	0	1	6	9	7.232	35.7	127.6	54	29.8	1	1		9.38	175	196	1	1	1	0	0	0	0	86	80	100	7	0	1	0	0	0	0	1	1	0	7	7	135	0	3	1	0
0	7210274	程红之子	A746732	27.857	1.45	0	1	0	0	8	9	7.158	52.5	62.9	63	23.1	1	1		9.28	146	241	1	0	1	0	0	1	0	70	70	105	14	1	0	1	1	0	0	0	0	0	22	22	140	0	3	1	1
1	7467570	熊文娟之女	A767869	28	1.03	0	1	0	1	7	9	7.242	52.9	99.8	56	28.7	0	0		10.26	112	350	1	0	0	0	0	0	0	80	90	120	6	0	1	0	0	0	1	1	0	1	3	2	120	0	3	0	0
1	7414487	刘慧敏之子	A767655	28	1.15	1	0	0	1	6	8	7.187	66.7	97	67	29.1	1	1		14.61	140	324	1	0	0	0	0	0	1	70	90	105	20	0	1	0	0	0	1	1	1	0	9	9	155	0	4	0	1
0	6797485	徐鑫之子	A647279	28	1.3	0	0	0	1	6	8	7.138	57.6	194.4	34	33.6	1	1		8.61	158	114	0	1	1	0	0	0	0	65	80	90	5	0	0	0	0	0	0	0	2	1	5	4	125	0	3	0	0
1	7151979	欧阳栩瑞		28	1.3	0	0	0	1	8	8	7.078	42.7	337.8	78	35.4	1	1		13.22	123	216	1	0	0	1	1	0	0	110	90	136	24	0	1	0	0	0	0	0	2	0	3	3	90	0	3	1	0
[truncated: 31 more columns]

## Sheet: 28+1至30胎龄
撤机结局	病人ID	住院号	姓名	胎龄	产重（克）	SGA	性别0男1女	多胎儿	分娩方式	Apgar-1	Apgar-5	入室PH	入室PaCO2	入室PaO2	住院总时长	首次ALb	初次呼吸机模式	首次有创呼吸机模式	拔管前72hALb	撤机前72hWBC	撤机前72hHb	拔管前PLT	PLT分级	插管前3级胸片以上	PDA（＞1.5mm）	III级以上颅内出血	消化道出血	肺不张	休克	D1液体量	D2液体量	D3液体量	总有创时长	辅助生殖	产前地塞米松给药0无1有	产前胰岛素使用0无1有	GDM0无1有	妊娠高血压0无1有	前置胎盘0无1有	胎盘早剥0无1有	母亲UU感染	有创前无创时长(d)	首次拔管日龄	本次有创时长	首次拔管当天液体ml/kg	撤机前呼吸机模式0常频1高频	撤机后呼吸机模式（1高流2CPAP2Nippv4nHFO）	拔管静脉激素0无1有	拔管雾化0无1有
0	7501630	娄梦霞之女	A731154	28.142	0.8	0	1	0	1	3	8	7.433	27.9	140.6	72	31.1	1	1	31.1	6.67	158	75	0	0	0	0	0	0	0	80	100	120	1	0	1	0	0	1	0	0	0	0	2	2	100	0	2	0	0
0	6800234	刘哲思之子	A715844	28.142	1	1	0	0	1	8	9	7.005	59.2	90.5	60	33.7	1	0		6.85	117	123	0	1	1	0	0	0	0	70	80	100	7	0	1	0	0	0	1	1	2	0	8	8	150	0	2	1	0
0	7062016	吴婉芳三女	C733834	28.142	0.96	0	1	1	1	6	8	7.312	41.9	92.8	84	27.5	1	0		23.77	186	190	1	1	1	0	0	0	0	94	95	125	12	0	1	0	0	0	0	0	2	0	12	12	145	0	3	0	0
0	7811306	A819901	姚朝燕之子	28.142	1.08	0	0	0	1	8	9	7.236	58.5	126	58	29.3	0	0		39.94	133	383	1	0	0	0	0	0	0	70	90	110	2	0	1	0	0	0	0	0	2	1	2	1	110	0	4	0	0
0	7631656	余梦珺之女	A794624	28.142	1	1	1	0	1	8	9	7.28	53.2	81.4	61	34.7	0	1		16.83	181	185	1	0	0	0	0	0	0	80	100	120	11	0	1	0	0	1	0	0	0	2	9	7	160	0	4	0	1
0	6520907	龚志维之女	A467669	28.142	1.1	0	1	0	0	7	9	6.982	65.5	53.9	72	30	1	1		5.57	178	245	1	0	1	0	0	0	1	70	90	101	5	0	0	0	1	0	0	0	0	0	6	6	160	0	4	0	1
0	7350883	方转时之女	A760363	28.142	1.25	0	1	0	0	5	9	7.423	31.5	113.7	55	29.9	1	1		13.64	154	260	1	0	1	0	0	0	0	80	100	130	3	0	1	0	0	0	0	0	0	0	4	4	130	1	3	0	0
1	7328732	温樟莲大女	A742295	28.285	0.8	0	1	1	1	3	7	7.273	54.1	69.7	18	28.8	1	0	28.8	21.19	128	141	0	0	0	0	0	1	0	90	120	130	16	1	1	0	0	0	1	1	0	0	6	6	150	1	3	1	1
1	7277631	郝萍之女	A752808	28.285	0.78	0	1	0	1	4	8	7.257	53.8	70.4	72	31.4	1	0	23.4	7.11	150	104	0	1	1	0	0	0	0	80	90	100	17	0	1	1	1	1	0	0	0	0	7	7	140	0	3	0	1
0	7799125	A818400	李平平之女	28.285	0.95	0	1	0	1	5	8	7.31	47.2	59.9	71	28.1	1	1	28.1	15.64	170	226	1	0	1	0	0	0	0	80	100	115	14	0	1	0	1	0	0	0	2	0	3	3	115	0	4	0	0
0	7328731	温樟莲小女	B742295	28.285	1	0	1	1	1	3	7	7.236	48.1	72.2	73	24.5	1	0		22.33	199	206	1	0	0	0	0	0	0	80	95	115	4	1	1	0	0	0	1	0	2	0	5	5	145	0	4	0	0
0	7300082	黄玉莹之子	A754667	28.285	1	0	0	0	1	5	7	7.252	51.2	93.9	76	30	1	0	30	12.34	143	342	1	0	0	0	0	0	0	80	100	120	3	0	1	0	0	0	0	0	0	0	3	3	120	0	3	0	1
1	7605016	李琴之子	A790779	28.285	1	1	0	0	1	7	8	7.249	50.6	82.4	70	25.5	1	1		13.44	124	282	1	1	1	1	1	0	1	85	90	115	11	0	0	0	0	0	0	0	2	0	8	8	130	0	4	0	0
0	7400218	李捷卓之子	A678660	28.285	0.9	0	0	0	1	5	8	7.273	49.3	119.2	101	32	0	0	32	5.04	169	253	1	1	0	0	0	0	1	80	95	110	4	0	1	0	0	1	0	0	2	0	4	4	130	1	3	0	0
1	7256554	周梓墨		28.285	1.15	0	0	0	1	8	9	7.281	43.9	106.4	60	27.4	0	0	30.8	6.45	122	160	1	1	1	0	0	0	1	125	125	145	14	0	1	0	0	0	0	0	1	2	14	12	150	0	3	1	1
0	6852167	徐小小女	B716322	28.285	1.1	0	1	1	1	9	9	7.169	61.8	195.1	51	30.5	1	0		10.36	160	248	1	1	1	0	0	0	1	60	80	90	7	1	1	0	0	0	1	0	0	1	8	7	140	0	3	1	1
0	6852433	齐颖大子	A719815	28.285	1.3	1	0	1	0	7	8	7.1	59.6	269.5	48	32	0	0		24.13	117	300	1	0	0	0	0	0	0	60	70	80	6	1	1	0	0	0	0	0	2	1	4	3	120	1	3	0	0
0	7000618	杜茜大子	A726596	28.285	1.15	0	0	1	1	3	9	7.163	45.2	95.1	33	26.7	1	0		16.78	152	346	1	1	1	1	0	0	1	80	90	90	18	0	1	0	0	0	0	0	0	0	19	19	140	0	3	1	0
0	7799278	A624436	李雪琴之女	28.285	1.34	0	1	0	0	9	9	7.087	65.3	67	50	30.7	1	0	30.7	25.5	148	327	1	1	0	0	0	0	0	80	100	120	2	0	0	0	0	0	0	0	0	0	2	2	100	0	4	0	0
0	6618285	何丽萍之子	A636487	28.285	1.45	0	0	0	0	9	9	7.113	73.5	336.7	45	29.7	0	1		10.72	115	496	1	0	1	0	0	0	0	70	80	100	4	0	1	0	0	0	0	0	2	2	6	4	130	0	3	0	0
0	7257515	邹红小子	B751291	28.285	0.9	0	0	1	1	6	8	7.186	49.3	42	75	28.2	0	1		7.16	115	103	0	0	1	0	0	0	1	80	90	110	13	0	1	0	0	0	0	0	2	2	16	14	130	1	3	1	1
0	6363823	万欢欢之子	A683948	28.285	1.2	0	0	0	1	6	7	7.18	55.1	127.1	66	31.1	1	0		28.66	132	389	1	1	1	0	0	0	1	70	90	120	27	0	1	0	1	0	0	0	1	0	24	24	142	0	3	0	0
1	7013592	叶琴小女	B679137	28.428	0.9	0	1	1	1	8	9	7.25	57.1	164.5	67	26.2	1	0	26.2	10.76	140	125	0	1	1	1	0	0	1	80	95	110	10	1	1	0	0	1	0	0	2	1	4	3	140	1	4	1	0
0	7024961	王静之女	A729970	28.428	1.02	0	1	0	1	7	8	7.236	51.3	50.4	76	27.6	1	0		36.8	156	336	1	1	0	0	0	0	0	70	80	90	2	0	1	0	0	0	0	0	2	3	4	1	120	0	3	0	0
1	6437207	李萍之子	A686927	28.428	1.15	0	0	0	1	8	9	6.99	106.1	311	61	32.6	1	0	32.6	13.13	176	317	1	0	1	0	1	1	0	70	70	100	40	0	1	0	1	0	1	0	2	0	1	1	70	0	3	0	0
0	7544919	潘月红之女	A679692	28.428	1.35	0	1	0	1	7	9	7.136	70.5	49.2	49	27.1	1	1		5.22	155	201	1	0	0	0	0	0	0	70	80	95	5	0	1	0	0	0	0	0	1	0	5	5	130	0	4	0	0
0	6681256	龙潜云之子	A707429	28.428	1.26	0	0	0	1	8	9	7.112	48.5	337.3	114	27.7	0	0	29.5	11.05	116	317	1	1	1	0	0	0	0	70	90	110	38	0	1	0	0	1	0	0	0	1	38	37	160	0	4	0	1
0	7795898	A804569	张丽娟大子	28.571	0.84	1	0	1	1	8	9	7.32	50	116	67	27.8	0	1	27.8	3.67	155	90	0	1	1	0	0	0	0	70	90	110	3	0	1	0	0	0	0	0	0	1	4	3	120	1	4	0	0
0	7431529	吴霞小女	B767657	28.571	0.89	0	1	1	0	5	8	7.233	56.4	185.1	92	28.2	1	1		14.04	147	225	1	1	1	0	0	0	0	80	100	120	9	1	1	0	1	0	0	0	0	0	9	9	150	0	4	1	1
0	7750068	A811766	章媛之子	28.571	1	0	0	0	1	6	8	7.394	37.8	212.9	71	27	1	1	27	4.05	162	108	0	1	1	0	0	0	0	80	95	115	3	0	1	0	0	1	0	0	0	0	3	3	115	0	4	0	0
1	6682583	谭敏之女	A707565	28.714	0.75	0	1	0	1	2	7	7.084	38.2	185.3	88	29.1	0	1		7.75	139	118	0	1	0	0	0	1	0	95	115	135	23	0	1	0	1	1	0	1	2	1	8	7	160	1	4	0	1
0	7673369	龚玉芳之子	A799917	28.714	0.8	0	0	0	1	5	9	7.254	44.8	44.3	18	27.3	1	1		19.1	155	197	1	0	0	0	0	0	0	80	100	120	13	0	1	0	0	1	0	0	2	0	13	13	150	0	4	1	0
1	7436127	邹美琴大子	A757720	28.714	0.94	0	0	1	1	7	8	7.32	45.8	136	115	25.9	0	1	32.5	14.7	155	105	0	0	1	1	1	0	1	80	105	105	34	1	1	0	0	0	0	0	0	1	15	14	150	0	3	1	0
0	6920217	付小女大子	A725212	28.714	1.33	0	0	1	1	9	9	7.073	60.8	75.6	47	27.5	1	0		4.93	157	151	1	0	0	0	0	0	1	80	80	100	3	1	1	0	0	0	0	0	2	1	4	3	130	0	3	0	0
0	6393093	唐栎大子	A686203	28.714	1.3	0	0	1	0	8	9	7.182	53.6	205	62	27.9	0	0		5.14	141	159	1	1	1	0	0	0	0	75	80	100	3	0	1	0	1	0	0	0	2	1	4	3	120	0	4	0	0
1	7127601	温海霞之女	A738752	28.714	1.39	0	1	0	1	5	8	7.264	48.6	107	40	25.8	1	0	25.8	48.05	155	244	1	1	1	0	0	0	0	80	100	120	8	0	1	0	0	0	0	0	0	0	1	1	80	0	3	0	0
0	7426407	张意鑫之女	A768204	28.714	1.15	0	1	0	1	8	9	7.19	66	95.9	55	28.5	0	1		13.93	121	365	1	1	1	0	0	0	1	80	70	83	11	0	1	0	0	1	0	0	0	0	11	11	150	1	4	0	0
0	7436115	邹美琴二子	B757720	28.714	1.2	0	0	1	1	7	8	7.108	74.2	131.3	105	32.6	0	0		6.23	129	233	1	0	1	1	0	0	0	80	100	110	12	0	1	0	0	0	0	0	0	0	13	13	120	0	3	1	1
0	7378323	吴柏惠之小子	B763564	28.857	0.99	1	0	1	0	8	8	7.204	48.2	54	28	30.9	1	0		5.19	156	135	0	0	0	0	1	0	0	90	110	120	8	1	1	0	0	0	0	0	0	1	6	5	150	0	3	0	0
0	7709659	孙美玲大子	A803044	28.857	1.27	0	0	1	0	7	10	7.085	60.8	90.6	45	25.4	0	0		12.61	156	259	1	0	0	1	0	0	0	70	80	90	6	1	1	0	0	0	0	0	0	0	7	7	150	0	4	0	0
0	6497950	刘燕之子	A690247	28.857	1.3	0	0	0	1	7	9	7.098	54.9	46.7	42	33.3	1	1	23.9	8.73	133	123	0	0	1	0	0	0	0	80	80	100	11	0	1	0	0	0	0	0	2	1	11	10	140	0	3	1	1
0	7735236	B711032	揭惠兰之子	28.857	1.4	0	0	0	1	9	9	7.403	38	147.3	58	27.9	1	0	27.9	35.84	155	373	1	1	0	0	0	0	0	70	85	100	2	1	0	0	0	0	0	0	0	0	2	2	100	0	4	0	0
0	7207621	付纪梦小女	B738830	28.857	1.3	0	1	1	1	4	8	7.213	51.9	53.7	43	27.9	1	1		27.35	120	311	1	1	1	0	0	0	0	70	102	100	10	0	1	0	0	0	0	0	0	0	10	10	130	0	4	0	0
0	7682976	方佳惠小子	B801538	29	0.8	0	0	1	1	1	5	7.344	30.1	67.2	70	18.5	1	1		4.7	198	134	0	0	0	0	1	1	0	80	100	120	16	0	1	0	0	0	0	0	0	0	5	5	150	0	3	0	0
0	6899795	杜月如大子	A723990	29	1.1	0	0	1	1	3	7	7.268	39.3	55.2	48	31.6	1	1		5.99	128	142	0	0	0	0	0	0	0	80	90	110	10	0	1	0	0	0	0	0	0	0	4	4	120	0	4	1	0
0	6875729	吴静杉之女	A721609	29	0.885	0	1	0	1	4	5	7.277	20.8	93.5	59	24.4	1	1		31.05	165	276	1	0	1	0	0	0	0	70	90	110	2	0	1	0	0	0	0	0	2	0	3	3	110	0	3	0	0
1	6469696	胡燕苹大子	A690738	29	1.3	0	0	1	1	6	9	7.134	48.2	107.3	21	26.5	1	1	25.4	10.55	132	120	0	1	1	0	0	0	1	75	65	75	20	0	1	0	0	0	0	0	2	1	23	22	169	0	4	0	0
0	7882207	A831929	朱情锦之子	29	1.1	0	0	0	1	5	8	7.316	38	180	8	30.5	1	0	30.5	15.56	143	268	1	0	0	1	0	0	0	70	90	110	1	0	1	0	0	0	0	0	2	0	1	1	90	0	3	0	0
0	6856586	王美林大子	A720474	29	1.13	0	0	1	1	1	8	7.25	22.6	164.5	68	45.6	1	1		8.18	130	133	0	0	0	1	1	0	0	70	80	90	10	0	1	1	1	0	0	0	2	0	8	8	160	0	4	1	1
0	6489888	袁会珍小女	B693982	29	1	0	1	1	1	6	8	7.565	21.4	293.7	89	29.1	1	1		14.04	147	225	1	1	1	1	0	0	1	80	90	110	26	1	1	0	0	0	0	0	2	0	26	26	150	0	3	0	0
0	6899796	杜月如小子	B723990	29	1.17	0	0	1	1	3	7	7.258	47.5	76	80	32.7	1	1		11.65	171	266	1	1	1	0	1	0	0	80	100	120	12	1	1	0	0	0	0	0	0	0	13	13	160	0	3	1	0
0	6958963	熊文丽之子	A726368	29	1.24	0	0	0	0	7	8	6.876	43.1	118	53	30.5	1	0		5.4	123	107	0	1	0	0	0	0	0	60	82	92	2	0	0	0	0	0	0	0	2	0	2	2	80	0	3	0	1
0	6564216	张娜之女	A699157	29	1.25	0	1	0	1	6	8	7.369	41.3	49.8	54	33.2	1	0	33.2	7.58	154	119	0	0	0	1	1	0	0	70	100	135	5	0	1	0	1	0	0	0	2	0	3	3	132	0	3	0	0
0	6817095	李小女之女	A610818	29	1.45	0	1	0	1	5	8	7.019	92.9	58.9	41	37.1	1	1		9.73	146	229	1	1	0	0	0	0	0	70	80	100	7	0	0	1	1	0	1	0	2	0	7	7	150	0	3	0	1
0	7408860	陈晨之子	A766752	29	1.3	0	0	0	0	7	9	7.155	67.4	125.5	33	33.6	1	1	33.6	8.44	150	266	1	0	0	0	0	0	0	70	100	110	1	0	1	0	0	0	0	0	2	0	2	2	100	1	4	0	0
0	7024989	刘洋之子	A730548	29	1.4	1	0	0	1	9	9	7.468	26.1	80.6	40	28.8	1	0		9.42	145	173	1	0	0	0	0	0	0	70	90	120	1	0	1	1	1	0	0	0	0	0	1	1	90	0	3	0	0
0	7414888	胡云霞之大子	A739721	29.142	1.39	0	0	1	0	7	9	7.189	47.5	12.4	49	28.8	1	1		4.27	150	176	1	1	0	0	0	0	0	70	75	90	3	0	1	0	1	0	0	0	2	0	4	4	115	0	3	0	0
0	6455524	周媛霞大女	A680562	29.142	1.27	0	1	1	1	8	9	7.151	72	330	57	31	0	1		12.62	93	187	1	0	1	1	0	0	0	80	80	100	7	1	1	0	1	0	0	0	0	1	8	7	150	0	3	0	0
0	7414887	胡云霞之小子	B739721	29.142	1.3	0	0	1	0	8	9	7.259	46.4	48.7	23	28.5	1	1	29.3	9.31	118	329	1	1	0	0	0	0	1	70	70	90	13	0	1	0	0	0	0	0	2	0	3	3	150	0	3	1	0
0	7339992	李佳玲小子	B755990	29.142	1.31	0	0	1	0	5	8	7.231	31.6	50.6	52	31.6	1	0		27.31	156	526	1	1	1	0	0	0	0	70	90	110	12	1	1	0	0	0	0	0	2	0	13	13	140	1	4	0	1
0	7729715	陈梅之子	A531467	29.142	1.58	0	0	0	1	9	9	7.239	52.3	134.1	27	24.6	0	1	24.6	13.05	169	325	1	0	0	0	0	0	0	70	90	110	1	0	1	1	1	1	0	0	1	1	2	1	90	0	4	0	0
0	6439891	吴琴之子	A689120	29.285	1.04	0	0	0	1	8	9	7.087	79.8	58.8	87	31.2	1	0		10.02	148	256	1	1	0	0	0	0	0	75	70	110	5	0	1	0	0	0	1	0	0	0	2	2	90	0	3	0	0
0	7264353	刘影大子	A748953	29.285	1.2	0	0	1	1	4	10	7.36	41	93.7	45	28	1	0	28	15.44	180	275	1	1	0	0	0	1	0	70	90	110	2	1	1	0	0	0	0	0	0	0	2	2	110	0	3	0	0
0	7312625	曾英之子	A751255	29.285	1.34	0	0	0	1	8	9	7.117	66.7	68.1	38	29.5	0	0		6.68	165	200	1	0	1	0	0	0	0	80	95	110	0	0	1	0	1	0	1	1	2	2	4	2	140	0	3	0	0
0	7868914	B720609	邓雁文小女	29.285	1.35	0	1	1	1	8	9	7.253	55.8	107	57	29.8	0	0	29.8	8.93	157	229	1	1	0	1	1	0	0	80	100	120	2	1	0	1	1	0	0	0	2	1	3	2	130	0	3	0	0
0	7741967		黄家桂之子	29.285	1.52	0	0	0	1	0	4	7.338	38.7	119	56	27.1	1	1		14.04	147	225	1	0	0	0	0	0	0	80	95	120	5	0	0	0	0	0	0	0	2	0	5	5	150	0	4	0	0
1	6855210	戴春女之女	A546543	29.285	1.4	0	1	0	0	9	10	7.037	68.1	61.7	50	26.4	1	1	26.4	43.26	158	119	0	0	1	0	0	0	0	80	100	130	10	1	0	0	0	0	0	0	0	0	3	3	150	1	3	0	0
0	7469015	李珍之女	A773627	29.285	1.45	0	1	0	1	7	8	7.251	53.8	258	43	27.2	1	1	28.8	15.33	139	266	1	1	1	0	0	0	0	70	80	90	8	0	1	0	0	0	0	0	0	0	8	8	130	1	4	1	0
1	7465770	刘珍之子	A773129	29.285	1.4	0	0	0	1	8	9	7.27	48.1	144	54	31.4	0	0	35.7	16.2	174	102	0	1	1	0	1	1	0	80	95	80	32	1	1	0	1	1	0	0	0	1	17	16	150	0	4	1	1
0	7349075	罗红之子	A760182	29.285	1.45	0	0	0	1	2	8	7.099	48.6	40.3	56	25.9	1	0	25.9	6.06	177	163	1	0	1	0	0	0	0	80	95	110	2	0	1	0	0	0	1	0	2	1	3	2	110	1	4	0	1
1	7042706	朱孟夏之子	A700145	29.285	1.45	0	0	0	1	7	9	7.175	45.9	88.4	52	27	0	1	31.3	11.62	147	181	1	1	1	0	0	1	0	85	100	115	22	1	1	0	0	0	1	1	2	2	9	7	155	0	3	1	0
0	6755756	程彩云之子	A692938	29.428	0.75	0	0	0	0	6	8	7.1	39.6	79.6	74	26.9	1	0	26.9	14.4	148	78	0	1	0	0	0	0	0	70	90	110	2	1	1	0	0	0	0	0	0	0	3	3	110	0	3	0	0
0	7172028	刘小玲之女	A665312	29.428	1	0	1	0	1	8	8	7.147	72.4	53.3	52	31.3	0	1		14.27	203	212	1	0	0	0	0	0	1	70	85	100	15	0	1	0	0	0	0	0	0	0	12	12	140	1	3	1	1
0	7817503	A822624	江仙英之子	29.428	1.03	1	0	0	1	6	9	7.198	58.6	92.2	102	25.8	0	1	25.9	13.43	139	236	1	1	0	0	0	1	0	80	95	95	8	0	1	0	0	1	0	0	0	3	11	8	150	0	4	0	0
1	6860916	邓琪之子	A719584	29.428	1.38	0	0	0	1	4	7	7.244	46.4	47.6	53	27.6	1	1		9.87	120	162	1	1	1	0	0	1	0	70	90	110	10	0	1	0	0	0	1	1	2	0	5	5	160	0	4	1	1
0	7501902	余昌林之子	A776897	29.428	1.35	0	0	0	1	9	10	7.193	53.7	88.7	46	31.2	0	0		11.25	190	222	1	0	0	0	0	0	0	80	100	120	2	1	1	0	0	0	0	0	2	2	4	2	140	0	4	0	0
0	6717071	樊舒悦之女	A709537	29.428	1.3	0	1	0	0	5	8	7.328	24.5	151.5	56	31.6	1	0	29.1	11.29	182	238	1	0	1	1	0	0	0	95	90	110	13	0	1	0	0	0	0	1	2	0	2	2	110	0	3	0	0
0	7306325	陶英之子	A754051	29.428	1.33	0	0	0	0	9	10	7.09	89.5	134.8	40	28.9	0	0	28.9	25.65	219	248	1	0	0	0	0	0	0	90	105	120	1	1	1	0	1	0	0	0	0	0	2	2	90	0	3	0	0
0	7506133	熊慧香之子	A747046	29.428	1.4	0	0	0	1	4	8	7.23	36.7	61.8	33	29.1	1	1	29.1	9	177	222	1	0	1	0	0	0	1	80	100	120	2	0	1	0	1	0	1	0	0	0	3	3	120	0	3	0	0
0	7855595	A827538	万梦雅之子	29.428	1.42	0	0	0	1	7	9	7.454	29.5	110.1	72	23.2	1	1		25.48	136	386	1	1	0	0	0	0	0	70	90	110	6	1	0	0	0	0	0	0	0	0	7	7	150	0	4	1	1
0	7770663	A665355	朱芳大子	29.428	1.64	0	0	1	1	8	9	7.277	46.6	81.9	27	28.6	1	0	28.6	9.32	196	223	1	0	0	0	0	0	0	80	100	120	2	1	1	0	1	0	0	0	0	0	2	2	120	0	3	0	0
0	7408768	郑佳小女	B766872	29.571	0.93	0	1	1	1	2	8	7.172	49.8	98.7	70	32	0	1	32	1.78	162	122	0	0	1	0	0	0	0	80	90	120	6	0	1	0	0	0	0	0	2	1	4	3	135	1	3	0	0
0	7143788	李娜大子	A740463	29.571	1	0	0	1	0	4	8	7.284	30.1	116.3	66	25.4	1	0		3.63	135	185	1	0	0	0	0	0	0	80	100	120	1	0	1	0	0	0	0	0	2	0	1	1	100	0	3	0	0
0	7408767	郑佳大女	A766872	29.571	1.07	0	1	1	1	2	8	6.951	43.4	80.9	70	34.4	1	1	34.4	8.77	255	320	1	1	1	0	1	0	0	80	100	130	6	0	1	0	0	0	0	0	2	0	3	3	130	0	3	0	0
0	6825265	廖佳玲之女	A717746	29.571	1.25	0	1	0	1	9	9	7.39	29.1	131.3	55	28.6	1	0		24.93	169	210	1	1	0	0	0	0	0	70	80	90	4	0	1	0	0	0	0	0	2	0	5	5	140	0	3	1	0
0	7026012	何蓓之子	A681249	29.571	1.18	0	0	0	1	6	9	7.164	62.3	63.7	43	28.9	1	0	28.9	4.4	101	132	0	0	0	0	0	0	0	70	85	105	2	0	1	0	0	1	0	0	2	1	2	1	105	0	4	0	0
0	6406758	郑露萍之女	A687319	29.571	1.35	0	1	0	1	5	8	7.291	42.5	147.8	62	30	1	0		6.72	178	326	1	1	1	0	0	0	0	80	70	80	6	0	1	0	0	0	0	0	2	0	6	6	120	0	3	1	0
0	7704907	曾云之子		29.571	1.5	1	0	0	0	6	8	7.272	44.9	77.5	35	32.9	1	0		20.89	161	385	1	0	1	0	0	0	0	78	89	103	8	0	0	0	0	0	0	0	0	0	9	9	150	0	4	0	1
0	7143778	李娜二子	B740463	29.571	1.2	0	0	1	0	8	10	7.387	28.7	53.9	81	33.4	1	1		20.61	144	415	1	1	1	0	0	0	0	80	90	100	31	0	1	0	0	0	0	0	1	0	32	32	150	0	3	1	0
1	7745230	A809707	陈翠之女	29.714	1.09	0	0	0	1	5	9	7.36	45.9	69.8	66	30.2	1	0	30.2	8.62	199	182	1	1	1	0	0	0	0	70	80	95	6	1	0	0	0	1	0	0	0	0	1	1	80	0	4	0	0
0	7451157	张想玉之子	A368600	29.714	0.95	0	0	0	1	8	9	7.173	62.9	93.2	63	30.5	0	0		10.38	159	262	1	0	1	0	1	0	1	70	90	100	19	0	1	0	0	1	0	0	2	2	19	17	130	1	3	1	0
0	6689673	唐冰琴之子	A707871	29.714	1.3	0	0	0	1	9	10	7.057	84	37.6	55	31.1	1	1		12.49	175	122	0	1	1	1	0	1	1	80	90	100	6	0	1	0	0	0	1	0	2	0	5	5	140	0	3	0	0
0	7062027	李冬雪之子	A733816	29.714	1.25	0	0	0	1	9	10	7.346	38.9	86.2	43	28.3	1	1		14.02	146	229	1	0	0	0	0	0	0	60	80	90	5	0	1	0	0	0	0	0	2	1	5	4	145	0	3	1	1
0	7295119	邱燕红之子	A754714	29.714	1.42	0	0	0	1	8	9	7.257	44.9	62.3	90	25.6	1	1		9.9	138	166	1	1	1	0	0	0	0	70	80	95	11	0	1	0	1	0	0	0	0	0	11	11	158	0	4	1	1
0	7140169	万萍艳之子	A592843	29.714	1.55	0	0	0	0	8	8	7.035	72.5	76.7	17	29.4	0	1	29.4	5.53	167	121	0	1	1	1	0	0	0	70	70	87	1	0	1	0	0	0	0	0	2	0	1	1	70	0	3	0	0
0	6389414	杨娣之子	A665303	29.857	1.2	0	0	0	1	9	10	7.119	80.9	40.6	53	32.9	1	0	32.9	7.93	249	303	1	1	0	0	0	0	0	80	80	100	3	0	1	0	0	1	0	0	2	0	2	2	100	0	3	0	0
0	7427277	高琼之女	A769099	29.857	1.25	0	1	0	1	4	7	7.369	38.4	98	33	31.9	1	1	31.9	6.79	174	297	1	0	1	0	0	0	0	70	90	110	1	0	1	0	0	0	0	1	2	0	2	2	90	0	4	0	0
0	7375257	章孟之子	A654647	29.857	1.28	0	0	0	1	5	8	7.263	53.4	37.9	59	35.2	1	0	31.8	10.59	212	238	1	0	0	0	0	0	0	70	90	100	1	1	1	0	0	1	0	0	2	0	2	2	80	0	3	0	0
0	7440037	刘非之子	A768416	29.857	1.59	0	0	0	1	6	8	7.237	60.6	52.3	43	26.9	0	0		14.87	171	251	1	0	1	0	0	0	0	70	80	100	8	0	1	0	0	0	0	0	2	0	8	8	140	0	3	0	0
0	6601196	张引姣之子	A701671	29.857	1.7	0	1	0	1	8	9	7.166	36.5	110	55	27.7	0	0		6.59	168	145	0	1	0	0	0	0	1	60	75	90	4	0	1	0	1	0	0	0	2	1	5	4	120	0	3	1	1
0	6896580	舒庆凤之女	A723595	30	1.05	0	1	0	1	10	10	7.236	59.6	125.2	54	29.2	0	0		11.98	135	291	1	0	0	0	0	0	1	80	90	100	8	0	1	0	0	1	0	0	0	3	10	7	165	1	4	1	0
1	6856524	张秀清小女	B702158	30	1.25	0	1	1	0	7	8	7.347	39.9	184.1	46	30.7	1	1	30.7	6.59	169	137	0	1	1	0	0	0	0	70	102	100	4	1	1	0	0	0	0	0	2	0	1	1	102	1	4	0	0
0	6652571	陆文静小女	B672929	30	1.3	0	1	1	1	3	4	7.343	42.3	85.8	43	26.4	1	0	26.4	9.4	176	240	1	0	1	0	0	0	0	80	80	95	1	1	1	0	1	0	0	0	0	0	1	1	80	0	3	0	0
0	7769929	A815094	龙秀凤之女	30	1.55	0	1	0	1	7	10	7.172	58.2	48	23	30	1	1		14.04	147	225	1	1	1	0	0	0	0	80	100	120	8	0	0	0	0	0	0	0	1	0	8	8	150	0	4	0	0
0	7150534	李林小子	B741200	30	1.45	0	0	1	0	9	10	7.176	56.8	42.4	33	31.8	0	1		11.83	127	202	1	0	1	0	0	0	0	80	90	100	3	0	1	0	0	0	0	1	0	2	2	0	140	0	3	1	0
0	7721264	王圆之子	A799928	30	1.6	0	0	0	1	9	9	7.06	78.9	70.5	36	26	1	1		18.6	160	207	1	1	1	0	0	0	0	70	80	100	9	0	1	0	0	0	0	0	2	0	5	5	150	0	4	0	0
0	7479878	冯胜芬之子	A771520	30	1.8	0	0	0	1	5	8	7.343	38.1	87.2	23	27.7	1	1		7.92	109	251	1	1	1	0	0	0	0	70	70	90	3	0	1	0	0	0	1	0	2	0	3	3	100	0	3	0	0
0	7597329	黄平平之女	A790214	30	1.3	0	1	0	1	4	8	7.152	67.3	125.3	62	30.5	1	1		24.62	130	226	1	1	1	0	0	0	0	70	100	100	15	0	1	0	0	0	0	1	0	0	15	15	150	0	4	1	0
0	7690593	余东燕大子	A802596	30	1.29	0	0	1	1	8	9	7.24	55.6	117	55	34	1	1		6.84	127	147	0	0	1	0	0	0	0	80	100	120	3	0	1	0	0	0	0	0	0	1	4	3	150	0	4	0	0
[truncated: 31 more columns]

## Sheet: 30+1至32周
撤机结局	病人ID	住院号	姓名	胎龄	产重（克）	SGA	性别0男1女	多胎儿	分娩方式	Apgar-1	Apgar-5	入室PH	入室PaCO2	入室PaO2	住院总时长	首次ALb	初次呼吸机模式	首次有创呼吸机模式	拔管前72hALb	撤机前72hWBC	撤机前72hHb	拔管前PLT	PLT分级	插管前3级胸片以上	PDA（＞1.5mm）	III级以上颅内出血	消化道出血	肺不张	休克	D1液体量	D2液体量	D3液体量	总有创时长	辅助生殖	产前地塞米松给药0无1有	产前胰岛素使用0无1有	GDM0无1有	妊娠高血压0无1有	前置胎盘0无1有	胎盘早剥0无1有	母亲UU感染	有创前无创时长(d)	首次拔管日龄	本次有创时长	首次拔管当天液体ml/kg	撤机前呼吸机模式0常频1高频	撤机后呼吸机模式（1高流2CPAP2Nippv4nHFO）	拔管静脉激素0无1有	拔管雾化0无1有
0	7803438	A819104	宋昭君之子	30.142	1.2	0	0	0	1	6	8	7.233	50.3	52	52	30.7	1	0		3.63	168	106	0	0	0	1	1	0	0	80	100	120	7	0	1	0	0	1	0	0	0	0	2	2	120	0	4	0	0
0	7433281	余小丽之子	A545747	30.142	1.2	0	0	0	1	7	9	7.256	54	47	42	29.7	0	0		6.22	137	156	1	0	1	0	0	0	0	80	100	120	3	1	0	0	0	1	0	0	0	2	4	2	120	0	3	0	0
0	7244105	漆敏捷之女	A749823	30.142	1.25	0	1	0	1	1	4	7.122	27.1	225.1	12	28.1	1	1	28.1	10.68	138	252	1	0	0	0	1	1	1	80	90	100	9	0	1	1	1	1	0	0	0	0	7	7	130	1	3	0	1
0	7880166	A832036	蔡苑芳之子	30.142	1.52	0	0	0	1	5	8	7.062	45.7	90	36	29	1	0		3.01	137	197	1	0	0	0	0	0	0	90	110	120	4	0	1	0	1	1	0	1	2	0	4	4	130	0	3	0	0
0	7099331	刘佳妮之子	A732414	30.285	1.14	0	0	0	1	6	8	7.186	54.9	56.4	55	30.3	0	1		6.98	142	125	0	0	0	0	0	0	0	85	90	110	7	1	1	0	1	1	0	0	0	3	8	5	150	1	4	0	0
0	7656479	徐聪之女	A797465	30.285	1.2	1	1	0	1	8	9	7.073	87.4	67.4	70	26.7	1	1	26.7	10.56	164	257	1	1	0	0	1	0	0	80	100	120	2	0	1	0	0	1	0	0	2	0	3	3	100	0	3	0	0
0	6856974	李伦珍大女	A717764	30.285	1.3	0	1	1	1	9	10	7.149	53.2	203	53	28.1	0	1		19.36	121	261	1	1	0	0	0	0	1	70	90	110	16	1	1	1	0	0	1	0	2	1	10	9	170	1	4	0	0
0	6783258	付思大女	A668695	30.285	1.38	0	1	1	1	8	9	7.164	65.6	28.1	51	28	0	0		14.04	147	225	1	1	0	0	0	0	0	75	90	100	7	1	1	0	0	0	1	0	2	1	5	4	140	0	3	0	1
1	7551887	舒婷小子	B643861	30.285	1.47	0	0	1	1	9	9	7.201	54.3	58	33	30.9	0	0	30.9	4.97	153	171	1	0	0	0	0	0	0	70	90	110	5	1	1	0	1	0	0	0	2	2	1	-1	130	0	3	1	0
0	7401748	许金爱小子	B766197	30.285	1.49	0	0	1	1	9	9	7.197	58.2	66.2	36	31	0	0		6.58	136	162	1	0	1	0	1	0	0	70	90	100	3	0	1	0	0	0	0	0	2	1	6	5	130	0	4	0	0
0	6887614	傅小艳之女	A722462	30.285	1.55	0	1	0	1	10	10	7.293	42	41	30	34.3	1	0		9.01	128	333	1	0	1	0	0	0	1	60	80	100	4	0	1	0	1	0	0	0	2	2	6	4	135	1	3	0	0
0	6903914	王锡辉之子	A724307	30.285	1.6	0	0	0	1	9	9	7.194	59.3	65	28	36	1	0		7.01	156	294	1	0	0	0	0	0	0	70	80	100	3	0	1	0	0	0	0	0	2	1	3	2	130	0	3	0	0
0	7787058	A818002	叶美霞之子	30.285	1.72	0	0	0	1	5	9	7.233	52.8	86.4	29	33	1	0	33	10.59	165	124	0	0	0	0	0	0	0	75	90	100	3	0	1	0	0	0	1	0	0	0	3	3	100	0	4	0	0
1	6860306	燕妮之女	A720774	30.285	1.58	0	1	0	1	6	9	7.149	60.4	178.4	30	31	0	0	31	13.36	165	268	1	0	1	0	0	0	0	80	80	100	4	0	1	0	0	0	0	1	2	1	5	4	160	0	3	1	1
1	6498455	万昀之女	A694621	30.285	1.6	1	1	0	1	9	9	7.067	69.4	60.1	41	32.7	0	1		16.64	164	316	1	0	1	0	0	0	1	70	70	80	16	0	1	0	0	0	0	0	0	3	12	9	120	0	3	1	1
0	6860412	肖发梅之子	A720589	30.285	1.9	0	0	0	1	6	9	7.163	62.3	136.1	49	36.7	0	1		2.64	194	269	1	0	0	0	0	0	0	80	80	100	4	0	0	0	0	1	0	0	0	0	5	5	130	0	3	0	0
0	7588009	袁书芳之子	A751400	30.285	1.65	0	0	0	1	8	9	7.122	70	133.2	51	28.2	1	1		7.73	131	194	1	1	1	0	0	0	0	70	90	105	16	1	1	0	0	0	0	0	2	0	16	16	150	0	4	1	1
0	7152393	刘维杰之女	A741053	30.428	1.05	0	1	0	1	9	9	7.201	58	57	88	33.2	1	0		4.61	196	119	0	0	1	0	1	0	0	80	90	110	3	0	1	0	0	1	0	0	0	2	3	1	135	0	3	0	0
0	6450155	叶翠萍之女	A690481	30.428	1.34	0	1	0	1	8	9	7.161	69.6	326	43	37.6	1	1		11.11	135	344	1	0	0	0	0	0	0	65	80	110	11	0	1	0	0	0	0	0	0	0	11	11	130	0	3	0	0
1	6419642	刘小凤之子	A683204	30.571	1.5	0	0	0	1	5	8	7.143	63.4	86.9	53	29.6	1	0		11.74	202	217	1	1	1	0	0	0	0	60	75	90	5	0	1	0	0	0	1	0	0	3	5	2	140	0	4	0	0
0	7859212	A826277	丁秀秀之女	30.571	1.39	0	1	0	0	9	10	7.05	79.2	78.3	49	32.7	1	1		6.17	130	289	1	0	1	0	0	0	0	70	85	105	4	0	1	0	0	0	0	0	2	0	4	4	145	0	4	0	0
0	6599586	李欢欢小子	B701490	30.571	1.4	0	0	1	1	5	8	7.067	66.8	160.5	90	31	1	1	31	9.58	159	264	1	0	0	0	0	0	0	80	100	130	5	0	1	0	0	0	0	0	2	0	1	1	100	0	3	0	0
0	7721405	杨莉莎小子	B795446	30.571	1.38	0	0	1	1	9	10	7.23	59.2	134	36	31.2	1	1		12.78	147	220	1	0	0	0	0	0	0	80	100	120	6	1	1	0	0	0	0	0	2	0	7	7	150	0	4	0	0
1	7424608	李卿小子	B767328	30.571	1.49	0	0	1	0	9	9	7.2	52	119	62	29	0	0	29	11.53	149	224	1	0	0	0	1	0	0	70	80	100	8	1	1	0	0	0	0	0	0	0	30	30	150	0	4	0	0
0	7425895	刘文娟之子	A768914	30.571	1.46	1	0	0	1	1	4	7.221	46.5	186.7	38	42.8	1	1		13.42	183	212	1	0	0	0	0	0	0	60	75	110	1	0	1	0	0	0	1	1	2	0	2	2	75	0	3	0	0
0	7016912	李小妹之子	A729850	30.571	1.8	0	0	0	1	9	10	7.126	66.8	56.8	25	35.6	0	0		12.5	183	130	0	0	1	0	0	0	0	60	70	80	2	0	1	0	0	0	1	0	2	3	5	2	130	0	3	0	0
1	6634585	袁芳之子	A703923	30.571	1.9	0	0	0	1	3	7	7.252	36.6	55	42	25.4	1	1		7.37	126	199	1	1	1	0	0	0	1	70	76	90	5	0	1	0	0	0	1	0	0	0	1	1	76	0	3	0	0
0	6609360	占晓燕小子	B700071	30.714	1.68	0	0	1	1	8	9	7.161	72.5	23.5	32	30.1	1	0	30.1	16.45	197	142	0	1	0	0	0	0	0	60	70	80	3	0	1	0	0	0	0	0	2	0	3	3	70	0	3	0	0
0	7220484	李玲君之子	B616545	30.714	1.8	0	0	0	1	7	8	7.309	42.8	66.4	18	28.6	1	0	28.6	3.98	133	276	1	1	0	0	0	0	0	60	60	80	3	0	1	1	1	0	0	0	2	0	4	4	100	0	3	0	0
0	7595210	盛仁爱之子	B689630	30.857	1.6	0	0	0	1	5	9	7.159	56.1	52.3	32	28.6	1	1		4.64	158	104	0	0	0	0	1	0	0	60	75	90	5	0	1	0	0	0	0	0	2	0	2	2	140	0	3	0	0
0	7398331	龚哑玲小子	B765805	30.857	1.8	1	0	1	1	5	8	7.073	44	95.9	33	28.4	0	0		11.25	170	205	1	0	0	0	0	0	0	70	80	100	3	0	1	0	0	0	0	1	2	1	5	4	140	0	3	0	0
0	7167483	魏杨之子	A578093	30.857	1.69	1	0	0	1	1	7	7.169	56.6	76	46	34.9	1	1	34.9	6.43	165	172	1	1	0	0	0	0	0	70	95	100	1	0	1	1	1	1	0	1	0	0	1	1	95	0	3	0	0
0	6520924	闵玉珍之女	A696302	30.857	1.5	0	1	0	0	5	7	6.969	59.6	59.2	48	26.4	1	1		18.55	150	186	1	0	1	1	0	0	0	60	70	80	11	0	1	0	0	0	0	0	2	0	11	11	125	0	3	0	0
0	7258852	蔡蜜大子	A749053	31	1.25	0	0	1	1	5	8	7.257	33	100.8	47	26.2	0	0		3.26	137	158	1	1	1	0	0	0	0	80	95	120	8	0	1	0	0	0	0	0	2	0	6	6	130	1	3	0	1
0	6824912	胡秀梅之子	A332698	31	1.45	0	0	0	1	9	9	7.138	61.2	162.9	34	31.8	0	1		4.82	160	219	1	0	1	0	0	0	1	70	80	100	1	0	1	0	0	0	1	0	2	3	4	1	130	0	3	0	0
0	7319618	陈曼曼之子	A756756	31	1	0	0	0	1	8	9	7.199	61.2	65.9	74	30.2	1	1		6.38	152	92	0	0	1	0	1	0	1	70	85	100	18	0	1	0	0	1	0	0	2	0	9	9	120	1	4	1	1
0	6817201	龚海兰之子	A716998	31	1.4	0	0	0	1	8	9	7.265	50.5	207.2	36	36	0	1	28.2	13.04	150	245	1	0	1	0	0	0	1	60	75	90	8	0	1	0	0	0	0	0	0	1	9	8	160	0	4	1	1
0	7528635	赵家媛之子	A780721	31	1.5	0	0	0	1	5	8	7.262	41.9	103	46	29.6	1	1		9.11	147	153	1	1	1	0	0	0	0	70	80	105	5	0	0	0	0	0	0	0	1	0	5	5	135	0	4	0	0
0	7307371	汤的之女	A755894	31	1.5	0	1	0	1	4	8	7.201	53.2	77.4	36	30.4	0	0	37.7	13.49	129	186	1	0	1	0	0	0	1	60	80	80	8	1	1	0	0	1	0	0	0	3	9	6	140	0	2	1	0
0	6999534	欧阳孪贞之子	A728533	31	1.68	0	0	0	1	6	9	7.301	44.9	60.1	21	25.8	1	1	25.8	6.92	124	278	1	1	0	0	0	0	0	70	80	95	3	0	1	1	1	0	0	0	0	0	4	4	105	0	3	0	0
0	7216732	葛冬梅之子	A744856	31	2.2	0	0	0	1	8	9	7.033	75.8	79.7	21	35.9	0	1		4.94	136	199	1	0	0	0	0	0	0	65	80	93	4	0	1	1	1	1	0	0	2	1	4	3	125	0	3	1	0
0	7557387	刘娟大子	A781989	31.285	0.85	0	0	1	1	7	9	7.197	51.6	111	89	34.8	0	0	34.8	4.97	192	78	0	0	1	0	1	0	1	80	100	120	8	1	1	0	0	0	0	0	0	1	3	2	120	1	4	0	0
0	7790903	A392121	肖琴之女	31.285	1.49	0	1	0	0	8	9	7.097	86.3	67.9	30	29.6	0	0	29.6	31.11	153	301	1	1	0	0	0	0	0	90	105	120	1	0	1	0	0	0	0	0	0	1	1	0	105	0	4	0	0
0	6674398	罗文丽之女	A706904	31.285	1.5	0	1	0	1	7	9	7.404	25.3	45.2	36	26.2	1	0	26.2	8.3	143	211	1	0	1	0	0	0	0	60	80	100	1	0	1	0	0	0	0	0	2	0	1	1	80	0	3	0	0
0	7029845	余静之大女	A728446	31.285	1.66	0	1	1	1	8	9	7.113	66.6	83.2	28	27.1	1	0		9.5	117	138	0	0	1	0	0	0	0	70	75	105	5	1	1	0	0	1	0	0	2	2	8	6	150	0	3	1	0
0	7029600	曾玲之子	A731007	31.285	1.75	0	0	0	1	4	7	7.163	43.5	59.1	24	28.2	1	0	28.2	13.17	111	153	1	0	0	0	0	0	1	80	135	120	2	0	1	0	0	0	0	0	0	0	3	3	120	0	3	0	0
0	7282942	杨慧娟大女	A753602	31.285	1.88	1	1	1	1	6	8	7.171	39.6	42.1	92	32.9	1	0	37.3	12.68	125	347	1	0	1	0	0	0	0	70	90	110	36	0	1	0	0	0	0	0	0	0	32	32	140	0	3	1	1
0	7372373	黄思琪之子	A762824	31.428	1.7	0	0	0	1	9	9	7.101	56.8	70.4	24	27.4	0	0	27.4	10.35	107	178	1	0	0	0	0	0	0	60	80	100	1	0	1	0	0	0	0	1	2	0	2	2	80	0	3	0	0
0	6724500	杨勤大子	A705611	31.428	1.65	0	0	1	1	10	10	7.34	39.2	97.6	38	31.5	1	0		7.69	160	229	1	1	1	0	0	0	0	80	80	90	3	0	1	0	0	0	0	0	0	1	4	3	130	0	3	0	1
0	6541110	龚跃兰之女	A697656	31.571	1.29	0	1	0	1	6	8	7.221	41.5	36.6	40	32	1	1		5.51	161	151	1	1	0	0	0	0	0	70	80	90	4	0	1	0	0	0	1	0	0	0	4	4	110	0	3	0	0
0	7355611	夏凯玲之子	A760918	31.571	1.74	0	0	0	1	7	9	7.463	30.2	158.3	24	27.5	1	0	27.5	29	222	300	1	0	1	0	1	0	0	60	80	100	1	0	1	0	0	0	0	1	0	0	2	2	80	0	3	0	0
1	6745639	周廷梅大女	A698525	31.571	1.63	0	1	1	1	9	10	7.295	47.4	56.2	31	29.7	0	0		6.97	115	225	1	0	1	0	0	0	1	80	100	120	4	1	1	0	0	0	0	0	2	2	4	2	120	0	3	0	0
0	7792486	B745628	钟睿之子	31.571	1.71	0	0	0	0	10	10	7.137	66	65	34	30	0	1	31.9	8.99	132	445	1	0	1	0	0	0	1	70	85	120	8	0	1	0	0	0	0	0	2	1	8	7	155	0	4	0	0
0	6722073	付婷之子	A709976	31.571	1.74	0	0	0	0	9	9	7.034	76.5	207.9	26	33.8	1	1	33.8	17.03	134	303	1	0	1	0	0	0	0	70	60	80	1	0	1	0	0	0	0	0	2	1	2	1	70	0	3	0	0
0	7882396	A831051	罗艳之子	31.571	2	0	0	0	1	9	9	7.166	62.9	177.2	18	26.7	1	0	26.7	22.86	171	294	1	0	0	0	0	0	0	70	80	95	1	0	1	0	1	0	0	0	0	0	1	1	80	0	4	0	0
1	7297479	石星星大子	A752758	31.714	0.58	0	1	1	0	8	9	7.222	61.1	146	40	25.2	1	1	25.2	7.85	118	292	1	1	1	0	0	0	0	70	80	100	8	1	1	2	0	0	0	0	0	0	7	7	130	1	3	0	0
0	7817291	B799614	夏丽小子	31.714	1.85	0	0	1	1	9	10	7.19	58.2	97	24	32.1	0	0		10.32	132	428	1	0	0	0	0	0	0	70	90	110	2	0	1	0	1	0	0	0	0	2	4	2	130	0	4	0	1
0	7903605	A835479	李美丹之子	31.714	2.1	0	0	0	0	9	10	7.216	53.5	160	30	30.7	0	0	30.7	14.87	230	185	1	1	0	0	0	0	0	70	90	110	2	0	0	0	1	0	0	1	0	1	3	2	120	0	3	0	0
0	7886049	A742298	吴飞英之子	31.714	2.2	0	0	0	1	7	10	7.209	59.9	60.8	30	26.3	1	0	26.3	13.03	141	151	1	0	0	0	0	0	0	70	80	100	1	0	1	0	0	0	0	0	2	0	1	1	80	0	3	0	0
0	7541849	毛紫贤之女	A782420	31.857	1.875	0	1	0	1	7	9	7.175	65.3	73.6	19	27.5	0	0	27.5	8.7	148	139	0	0	1	0	0	0	0	60	80	100	2	0	1	0	0	0	0	0	0	2	5	3	130	0	3	0	0
0	6838815	刘芳之子	A718641	31.857	1.55	0	0	0	1	9	9	7.143	61.3	243.8	30	39.4	0	1		14.04	147	225	1	1	0	0	0	0	1	70	90	110	8	0	1	0	0	0	0	0	2	1	8	7	130	1	4	1	1
0	7842232	A824023	金炉艳之子	31.857	1.57	0	0	0	0	9	9	7.124	78.7	240.7	27	31	1	1	31	10.24	221	155	1	0	0	0	0	0	0	70	85	115	1	0	1	0	0	0	0	0	0	0	2	2	85	1	3	0	0
0	7848640	A827548	邓书军之女	32	1.09	1	1	0	1	1	5	7.006	34.1	141	54	35.1	1	0	35.1	10.6	168	278	1	0	0	0	0	0	0	70	90	110	1	0	1	0	0	0	0	0	0	0	1	1	90	0	4	0	0
0	6452232	熊香莲之子	A690841	32	1.3	0	0	0	1	2	4	7.381	31.1	109.3	39	33.2	1	0	33.2	8.63	164	190	1	0	0	0	0	0	0	80	80	110	1	0	1	0	1	1	0	0	0	0	1	1	80	0	3	0	0
0	7849911	A827447	闵玲之子	32	1.4	1	0	0	1	4	8	7.17	29.3	163	29	38.9	1	1		6.03	180	181	1	0	0	0	0	0	0	80	90	100	5	0	1	0	0	0	0	0	0	0	4	4	130	0	3	0	0
[truncated: 31 more columns]
